# Supplementary material for: Metagenomic analysis of the camel rumen archaeome and its functional potential
Source: Front Vet Sci. 2026 Jan 23;12:1738018. doi: 10.3389/fvets.2025.1738018 (PMC12880117; doi:10.3389/fvets.2025.1738018)
Supplement: Supplementary Table S1 — Relative abundance of the archaeal community in camel rumen samples at phylum, family, genus and species level. [file Table_1.xlsx]

## Sheet: Phylum level
Taxon_Name	Euryarchaeota	Methanomada group	Stenosarchaea group	Nitrososphaerota	Thermoproteota	Nitrososphaerota incertae sedis	Nanoarchaeota
Sample_1	0.501217	0.496799	0.00193412	9.11245e-06	3.87279e-05	2.27811e-06	0
Sample_2	0.501057	0.495879	0.00288328	9.54395e-05	5.52544e-05	3.01388e-05	0
Sample_3	0.500972	0.496141	0.00271375	9.89819e-05	5.49899e-05	1.6497e-05	2.7495e-06
Sample_4	0.501068	0.49631	0.00253923	5.20761e-05	2.29135e-05	8.33217e-06	0
Sample_5	0.501149	0.496124	0.00268333	2.90089e-05	1.26914e-05	1.81306e-06	0
Sample_6	0.500843	0.497533	0.00150072	5.17491e-05	6.0374e-05	1.07811e-05	0
Sample_7	0.500811	0.497754	0.00134581	4.29514e-05	3.34066e-05	1.27263e-05	0

## Sheet: Family level
Taxon_Name	Methanobacteriaceae	Methanomassiliicoccaceae	Methanosarcinaceae	Methanococcaceae	Haloarculaceae	Methanotrichaceae	Methanomicrobiaceae	Natrialbaceae	Thermococcaceae	Halobacteriaceae	Haloferacaceae	Methanoregulaceae	Halorubraceae	Methanocaldococcaceae	Nitrosopumilaceae	Sulfolobaceae	Natronoarchaeaceae	Methanocellaceae	Methanothermaceae	Other/Unassigned	Methanospirillaceae	Archaeoglobaceae	Methanocorpusculaceae	Nitrososphaeraceae	Thermoproteaceae	Halococcaceae	Desulfurococcaceae	Fervidicoccaceae	Pyrodictiaceae	Acidilobaceae	Conexivisphaeraceae	Thermofilaceae	Thermoplasmataceae	Cuniculiplasmataceae	Methanopyraceae	Caldisphaeraceae	Methanonatronarchaeaceae	Nanobdellaceae	Picrophilaceae
Sample_7	0.997462	0.000509475	0.000487045	0.000237114	0.000147395	7.69019e-05	0.000140987	0.000224297	0.000157008	0.000124966	3.20424e-05	1.60212e-05	7.36976e-05	9.29231e-05	5.12679e-05	4.16552e-05	1.2817e-05	6.40849e-06	4.16552e-05	6.40849e-05	6.40849e-06	1.2817e-05	0	6.40849e-06	0	2.24297e-05	3.20424e-06	0	3.20424e-06	3.20424e-06	0	3.20424e-06	0	3.20424e-06	0	0	0	0	0
Sample_6	0.997402	0.000391027	0.000530059	0.00017379	0.000191169	6.9516e-05	0.000212893	0.000247651	0.000130342	0.000125998	4.77922e-05	2.17237e-05	0.000112963	6.08265e-05	5.64817e-05	6.08265e-05	2.17237e-05	4.34475e-06	2.17237e-05	0.000117308	3.4758e-05	0	4.34475e-06	8.68949e-06	2.17237e-05	8.68949e-06	8.68949e-06	2.17237e-05	0	0	0	8.68949e-06	0	0	0	0	0	0	0
Sample_5	0.994681	0.00118803	0.000968698	0.000171807	0.000318025	0.000723782	0.000416723	0.00027416	0.000288782	0.000259538	0.000127941	0.00012063	0.000131597	6.21429e-05	2.92437e-05	1.82773e-05	2.19328e-05	4.7521e-05	4.02101e-05	0.000109664	1.82773e-05	4.02101e-05	1.82773e-05	1.09664e-05	0	3.65547e-06	0	0	7.31093e-06	0	0	0	3.65547e-06	0	3.65547e-06	0	3.65547e-06	0	0
Sample_4	0.995382	0.00120597	0.000722744	0.000121858	0.000281534	0.000634502	0.000323554	0.000298342	0.000277332	0.000151272	6.7232e-05	0.00010505	5.4626e-05	9.6646e-05	6.303e-05	2.9414e-05	2.5212e-05	5.0424e-05	8.404e-06	0.000100848	1.2606e-05	2.5212e-05	2.5212e-05	1.6808e-05	4.202e-06	0	4.202e-06	0	0	4.202e-06	4.202e-06	0	0	4.202e-06	0	0	0	0	0
Sample_3	0.994796	0.000488742	0.000477634	0.000988592	0.000477634	9.997e-05	0.000249925	0.000311018	0.000366557	0.000416542	0.000316572	0.000261033	0.000133293	4.9985e-05	0.000122186	8.33083e-05	7.22006e-05	7.22006e-05	3.33233e-05	0.000183278	3.88772e-05	1.11078e-05	4.44311e-05	2.22156e-05	1.11078e-05	5.55389e-06	5.55389e-06	0	0	5.55389e-06	1.11078e-05	0	1.11078e-05	0	5.55389e-06	5.55389e-06	0	5.55389e-06	0
Sample_2	0.994671	0.000487231	0.000669942	0.00113687	0.000568436	0.000101506	0.000203013	0.00032482	0.000395875	0.000274067	0.000253766	0.000263917	0.000101506	8.12051e-05	0.000121808	2.03013e-05	9.13557e-05	4.06025e-05	1.01506e-05	0.000182711	2.03013e-05	0	3.04519e-05	1.01506e-05	8.12051e-05	2.03013e-05	0	0	1.01506e-05	0	0	0	0	0	0	0	0	0	1.01506e-05
Sample_1	0.996333	0.000101336	0.000451405	0.00096269	0.000488254	1.84247e-05	0.000317826	0.000161216	0.000188853	0.000161216	0.000304007	0.000133579	7.83049e-05	0.000110548	4.60617e-06	7.36988e-05	3.68494e-05	1.38185e-05	3.22432e-05	2.7637e-05	0	9.21234e-06	4.60617e-06	9.21234e-06	0	0	0	0	4.60617e-06	0	0	0	0	0	0	0	0	0	0

## Sheet: Genus level
Taxon_Name	Methanobrevibacter	Methanosphaera	Methanobacterium	Methanosarcina	Methanococcus	Methanothrix	Thermococcus	Methanothermobacter	Methanoregula	Methanoculleus	Haloplanus	Methanoplanus	Methanofollis	Haladaptatus	Haloterrigena	Methanocaldococcus	Methanomethylovorans	Halorubrum	Halomicroarcula	Halosiccatus	Methanomassiliicoccus	Other/Unassigned	Methanolobus	Nitrosopumilus	Methanococcoides	Methanocella	Methanothermus	Haloferax	Natrinema	Halorhabdus	Halorussus	Halobaculum	Methanothermococcus	Natranaeroarchaeum	Haloarcula	Halanaeroarchaeum	Methanohalophilus	Methanohalobium	Halapricum	Halomicrobium	Methanolacinia	Halobacterium	Halosimplex	Methanospirillum	Natronococcus	Natronomonas	Halovivax	Methanocorpusculum	Acidianus
Sample_7	0.823216	0.174134	0.000690118	0.000315761	0.000182295	7.81265e-05	0.000133466	0.000139977	1.62764e-05	3.25527e-05	9.76582e-06	3.5808e-05	5.53396e-05	4.55738e-05	2.60422e-05	6.51054e-05	9.76582e-06	2.60422e-05	2.27869e-05	3.25527e-06	2.92974e-05	0.000732436	4.88291e-05	1.95316e-05	2.27869e-05	6.51054e-06	4.23185e-05	9.76582e-06	2.27869e-05	1.95316e-05	2.27869e-05	2.60422e-05	4.88291e-05	3.25527e-06	9.76582e-06	3.25527e-06	9.76582e-06	2.27869e-05	1.95316e-05	9.76582e-06	9.76582e-06	6.51054e-06	1.30211e-05	6.51054e-06	1.95316e-05	9.76582e-06	1.62764e-05	0	2.60422e-05
Sample_6	0.853553	0.143462	0.000763918	0.000357673	0.000145719	7.06514e-05	0.000114809	0.000207539	2.20786e-05	6.182e-05	1.32471e-05	4.41571e-05	5.74043e-05	3.53257e-05	3.97414e-05	5.29886e-05	4.41571e-06	3.97414e-05	6.182e-05	4.41571e-06	3.091e-05	0.000856648	5.29886e-05	3.091e-05	4.85728e-05	4.41571e-06	2.20786e-05	2.20786e-05	1.32471e-05	8.83143e-06	8.83143e-06	3.091e-05	1.32471e-05	4.41571e-06	1.32471e-05	2.64943e-05	2.20786e-05	8.83143e-06	2.20786e-05	8.83143e-06	0	4.41571e-06	1.76629e-05	3.53257e-05	2.20786e-05	1.32471e-05	0	4.41571e-06	1.32471e-05
Sample_5	0.955445	0.0395519	0.000969957	0.000720007	0.000141763	0.00073866	0.000253681	0.0001828	0.000108188	0.000160416	4.84979e-05	6.71509e-05	0.000111918	4.47673e-05	6.71509e-05	4.84979e-05	3.73061e-05	7.08815e-05	7.46121e-05	1.49224e-05	4.84979e-05	0.00109307	3.35754e-05	2.98448e-05	3.35754e-05	4.84979e-05	4.10367e-05	3.73061e-05	2.61142e-05	3.73061e-05	4.10367e-05	2.98448e-05	2.23836e-05	1.49224e-05	3.35754e-05	3.35754e-05	5.59591e-05	3.73061e-05	2.23836e-05	2.23836e-05	1.49224e-05	2.98448e-05	3.73061e-06	1.8653e-05	1.49224e-05	2.61142e-05	1.11918e-05	1.8653e-05	3.73061e-06
Sample_4	0.951883	0.0438058	0.000892244	0.000553363	0.00012011	0.000647735	0.000205903	0.000265957	0.000107241	0.000145848	2.57378e-05	8.15031e-05	5.14756e-05	2.57378e-05	6.86342e-05	8.57927e-05	1.28689e-05	3.00275e-05	7.29238e-05	6.00549e-05	6.86342e-05	0.000789293	3.43171e-05	5.14756e-05	1.28689e-05	5.14756e-05	8.57927e-06	2.14482e-05	3.00275e-05	2.57378e-05	2.14482e-05	0	4.28964e-06	1.28689e-05	1.28689e-05	1.28689e-05	1.71585e-05	1.71585e-05	1.71585e-05	1.28689e-05	8.57927e-06	2.57378e-05	8.57927e-06	1.28689e-05	1.28689e-05	8.57927e-06	2.57378e-05	2.57378e-05	4.28964e-06
Sample_3	0.945604	0.0492096	0.00108371	0.000209934	0.000760301	0.00010213	0.000266673	6.24128e-05	0.000255325	7.94344e-05	0.000249651	2.83694e-05	5.1065e-05	0.000136173	7.37605e-05	1.13478e-05	0.000130499	6.24128e-05	5.67389e-06	3.40433e-05	1.70217e-05	0.00156599	5.67389e-06	6.80867e-05	2.26956e-05	7.37605e-05	3.40433e-05	1.70217e-05	4.53911e-05	4.53911e-05	1.13478e-05	2.26956e-05	2.83694e-05	6.24128e-05	5.67389e-05	5.67389e-05	1.70217e-05	1.70217e-05	1.70217e-05	3.97172e-05	8.51083e-05	2.26956e-05	5.67389e-05	3.97172e-05	2.26956e-05	1.70217e-05	3.40433e-05	4.53911e-05	3.97172e-05
Sample_2	0.943414	0.0512303	0.001036	0.00027972	0.000880601	0.0001036	0.00033152	0.00011396	0.00026936	9.32401e-05	0.00012432	1.036e-05	6.21601e-05	8.28801e-05	8.28801e-05	4.144e-05	0.00023828	4.144e-05	0	0.00011396	3.108e-05	0.00141932	4.144e-05	7.25201e-05	2.072e-05	4.144e-05	1.036e-05	4.144e-05	5.18001e-05	0	2.072e-05	3.108e-05	2.072e-05	8.28801e-05	2.072e-05	2.072e-05	2.072e-05	3.108e-05	1.036e-05	5.18001e-05	3.108e-05	2.072e-05	6.21601e-05	2.072e-05	2.072e-05	6.21601e-05	2.072e-05	3.108e-05	2.072e-05
Sample_1	0.910577	0.084984	0.00122181	0.000198131	0.000952916	1.88696e-05	0.000165109	0.000174544	0.00012737	7.54785e-05	0.000240588	0.000202848	9.43481e-06	5.18914e-05	4.7174e-05	9.43481e-06	1.88696e-05	3.30218e-05	1.41522e-05	0.000117935	1.41522e-05	0.00074535	1.41522e-05	0	7.07611e-05	1.41522e-05	3.30218e-05	6.60437e-05	2.83044e-05	4.7174e-05	3.77392e-05	2.83044e-05	1.88696e-05	3.77392e-05	1.41522e-05	4.7174e-06	0	9.43481e-06	2.3587e-05	1.88696e-05	1.41522e-05	2.3587e-05	0	0	4.7174e-06	4.7174e-06	9.43481e-06	4.7174e-06	4.7174e-06
[truncated: 71 more columns]

## Sheet: Species level
Taxon_Name	Methanobrevibacter millerae	Methanobrevibacter sp. YE315	Methanobrevibacter ruminantium	Methanosphaera sp. BMS	Methanobrevibacter olleyae	Methanobrevibacter smithii ATCC 35061	Methanobrevibacter ruminantium M1	Methanobrevibacter smithii	Methanobrevibacter sp. TLL-48-HuF1	Methanosphaera stadtmanae	Methanobrevibacter sp. AbM4	Methanothrix harundinacea 6Ac	Methanobrevibacter arboriphilus	Methanothrix harundinacea	Methanococcus maripaludis	Methanobacterium lacus	Methanobacterium paludis	Methanosarcina barkeri str. Wiesmoor	Methanosarcina barkeri	Methanobacterium congolense	Others/unassigned	Methanobacterium alkalithermotolerans	Methanobacterium formicicum	Methanoregula boonei 6A8	Haloplanus aerogenes	Methanoregula boonei	Methanoregula formicica	Methanoregula formicica SMSP	Methanomethylovorans hollandica	Methanomethylovorans hollandica DSM 15978	Methanothermobacter tenebrarum	Halosiccatus urmianus	Methanosarcina mazei	Methanoplanus limicola DSM 2279	Methanoplanus limicola	Methanolobus zinderi	Methanoplanus endosymbiosus	Methanothermus fervidus DSM 2088	Methanobacterium subterraneum	Methanothermus fervidus	Methanosarcina siciliae	Methanosarcina sp. MTP4	Methanohalobium evestigatum Z-7303	Natranaeroarchaeum sulfidigenes	Methanohalobium evestigatum	Methanolacinia petrolearia	Methanolacinia petrolearia DSM 11571	Haladaptatus salinisoli	Methanothrix thermoacetophila PT
Sample_1	0.170544	0.47154	0.0771847	0.080214	0.0260017	0.00352718	0.0771847	0.0509195	0.0150848	0.0155759	0.00521591	1.19768e-05	0.00243729	1.19768e-05	0.00071861	0.000449131	0.000179653	0	5.98842e-06	0.000191629	0.0030002	2.39537e-05	5.98842e-05	0.00011378	0.000299421	0.00011378	4.79073e-05	4.79073e-05	2.39537e-05	2.39537e-05	5.38958e-05	0.00014971	0	5.98842e-06	5.98842e-06	1.79653e-05	0.000251514	4.19189e-05	5.98842e-06	4.19189e-05	8.98263e-05	5.98842e-06	1.19768e-05	4.79073e-05	1.19768e-05	1.79653e-05	1.79653e-05	4.19189e-05	1.19768e-05
Sample_2	0.212926	0.342808	0.132109	0.043593	0.0617322	0.00307703	0.132109	0.0408755	0.0111947	0.00887191	0.00366371	0	0.00152056	0	0.000586672	0.000323268	0.000167621	0	2.39458e-05	4.78916e-05	0.00437011	3.59187e-05	8.38103e-05	0.000203539	0.000143675	0.000203539	0.000107756	0.000107756	0.000275377	0.000275377	0	0.000131702	1.19729e-05	0	0	4.78916e-05	1.19729e-05	1.19729e-05	0.000107756	1.19729e-05	0	1.19729e-05	3.59187e-05	9.57831e-05	3.59187e-05	3.59187e-05	3.59187e-05	4.78916e-05	5.98645e-05
Sample_3	0.20485	0.325425	0.145562	0.041385	0.0659753	0.0028568	0.145562	0.0397581	0.00990911	0.0082309	0.00311301	4.48376e-05	0.00171023	4.48376e-05	0.00060851	0.000275431	0.000147324	6.40537e-06	1.92161e-05	7.68644e-05	0.00443892	3.84322e-05	8.96752e-05	0.000128107	0.000198566	0.000128107	0.000160134	0.000160134	0.000147324	0.000147324	6.40537e-06	3.84322e-05	1.28107e-05	1.92161e-05	1.92161e-05	6.40537e-06	1.28107e-05	3.84322e-05	0.000102486	3.84322e-05	3.20269e-05	2.56215e-05	1.92161e-05	7.04591e-05	1.92161e-05	9.60806e-05	9.60806e-05	6.40537e-05	3.84322e-05
Sample_4	0.135453	0.331225	0.160611	0.030578	0.110646	0.00787068	0.160611	0.0316064	0.0106307	0.0110542	0.00363079	0.000689993	0.00136571	0.000689993	0.000109447	0.000256963	0.000242687	0.000228412	0.000237929	9.993e-05	0.00216039	5.71029e-05	8.56543e-05	3.331e-05	0	3.331e-05	7.13786e-05	7.13786e-05	1.42757e-05	1.42757e-05	6.18615e-05	6.662e-05	3.331e-05	6.18615e-05	6.18615e-05	3.80686e-05	1.90343e-05	9.51715e-06	1.90343e-05	9.51715e-06	4.75857e-06	4.28272e-05	1.90343e-05	1.42757e-05	1.90343e-05	9.51715e-06	9.51715e-06	0	1.90343e-05
Sample_5	0.140402	0.354938	0.152113	0.02782	0.0997086	0.00796362	0.152113	0.0326333	0.0108861	0.0103041	0.00393994	0.00077459	0.00133983	0.00077459	0.000121422	0.000217723	0.000280527	0.000251218	0.000355893	8.79264e-05	0.00297275	7.95525e-05	7.53655e-05	6.28046e-05	4.18697e-06	6.28046e-05	5.44307e-05	5.44307e-05	4.18697e-05	4.18697e-05	5.86176e-05	1.67479e-05	8.79264e-05	7.11785e-05	7.11785e-05	3.76828e-05	0	4.60567e-05	3.34958e-05	4.60567e-05	0	2.93088e-05	4.18697e-05	1.67479e-05	4.18697e-05	1.67479e-05	1.67479e-05	1.67479e-05	2.93088e-05
Sample_6	0.141882	0.330574	0.109816	0.15737	0.0583513	0.0173567	0.109816	0.0498531	0.0140836	0.00315304	0.00337326	6.50628e-05	0.0013513	6.50628e-05	6.50628e-05	9.50918e-05	0.000160155	1.00097e-05	4.50435e-05	0.000110106	0.00239731	0.00014514	6.50628e-05	2.00193e-05	5.00483e-06	2.00193e-05	5.00483e-06	5.00483e-06	5.00483e-06	5.00483e-06	8.50821e-05	5.00483e-06	4.50435e-05	4.50435e-05	4.50435e-05	6.0058e-05	5.00483e-06	2.50241e-05	1.50145e-05	2.50241e-05	6.50628e-05	5.00483e-05	1.00097e-05	5.00483e-06	1.00097e-05	0	0	5.00483e-06	5.00483e-06
Sample_7	0.120649	0.280444	0.128268	0.18356	0.0717775	0.0174689	0.128268	0.0459815	0.0127935	0.00356319	0.00345339	3.89614e-05	0.00115822	3.89614e-05	0.000113342	0.000102716	0.000208975	3.54194e-06	1.41678e-05	6.0213e-05	0.00202953	0.000102716	7.08388e-05	1.41678e-05	0	1.41678e-05	3.54194e-06	3.54194e-06	1.06258e-05	1.06258e-05	3.89614e-05	3.54194e-06	6.72969e-05	3.89614e-05	3.89614e-05	5.31291e-05	0	4.60452e-05	2.12517e-05	4.60452e-05	2.83355e-05	1.77097e-05	2.47936e-05	3.54194e-06	2.47936e-05	1.06258e-05	1.06258e-05	1.06258e-05	7.08388e-06
[truncated: 349 more columns]
