# Supplementary material for: Metagenomic analysis of the camel rumen archaeome and its functional potential
Source: Front Vet Sci. 2026 Jan 23;12:1738018. doi: 10.3389/fvets.2025.1738018 (PMC12880117; doi:10.3389/fvets.2025.1738018)
Supplement: Supplementary Table S2 — Core archaeal taxa identified in camel rumen samples. Core taxa were defined as those present in ≥80% of samples with a relative abundance ≥0.01%. [file Table_2.xls]

## Sheet: Table S4
Gene_Family	Sample_1	Sample_2	Sample_3	Sample_4	Sample_5	Sample_6	Sample_7	Species	Mean	SD	Prevalence	KO
K00046: gluconate 5-dehydrogenase [EC:1.1.1.69]|g__Methanobrevibacter.s__Methanobrevibacter_millerae	2.54e-07	2.06e-07	3.02e-07	2.56e-07	2.89e-07	2.99e-07	2.79e-07	Methanobrevibacter_millerae	2.69e-07	3.38e-08	1	K00046
K00053: ketol-acid reductoisomerase [EC:1.1.1.86]|g__Methanobrevibacter.s__Methanobrevibacter_millerae	7.38e-07	5.94e-07	8.81e-07	7.67e-07	7.29e-07	7.71e-07	5.68e-07	Methanobrevibacter_millerae	7.21e-07	1.08e-07	1	K00053
K00058: D-3-phosphoglycerate dehydrogenase / 2-oxoglutarate reductase [EC:1.1.1.95 1.1.1.399]|g__Methanobrevibacter.s__Methanobrevibacter_millerae	1.89e-07	1.2e-07	2.58e-07	2.01e-07	2.91e-07	1.86e-07	2.71e-07	Methanobrevibacter_millerae	2.17e-07	5.98e-08	1	K00058
K00096: glycerol-1-phosphate dehydrogenase [NAD(P)+] [EC:1.1.1.261]|g__Methanobrevibacter.s__Methanobrevibacter_millerae	6.47e-08	5.95e-08	6.99e-08	7.3e-08	7.07e-08	6.17e-08	6.2e-08	Methanobrevibacter_millerae	6.59e-08	5.24e-09	1	K00096
K00125: formate dehydrogenase (coenzyme F420) beta subunit [EC:1.17.98.3 1.8.98.6]|g__Methanobrevibacter.s__Methanobrevibacter_millerae	1.14e-06	1.2e-06	1.08e-06	1.11e-06	1.28e-06	1.14e-06	1.27e-06	Methanobrevibacter_millerae	1.17e-06	7.79e-08	1	K00125
K00150: glyceraldehyde-3-phosphate dehydrogenase (NAD(P)) [EC:1.2.1.59]|g__Methanobrevibacter.s__Methanobrevibacter_millerae	9.13e-07	8.96e-07	9.29e-07	8.94e-07	9.04e-07	9.35e-07	9.26e-07	Methanobrevibacter_millerae	9.14e-07	1.65e-08	1	K00150
K00169: pyruvate ferredoxin oxidoreductase alpha subunit [EC:1.2.7.1]|g__Methanobrevibacter.s__Methanobrevibacter_millerae	3.8e-07	3.42e-07	4.19e-07	3.65e-07	3.67e-07	2.65e-07	3.23e-07	Methanobrevibacter_millerae	3.52e-07	4.86e-08	1	K00169
K00170: pyruvate ferredoxin oxidoreductase beta subunit [EC:1.2.7.1]|g__Methanobrevibacter.s__Methanobrevibacter_millerae	1.42e-06	1.1e-06	1.74e-06	1.16e-06	1.64e-06	1.55e-06	1.63e-06	Methanobrevibacter_millerae	1.46e-06	2.48e-07	1	K00170
K00171: pyruvate ferredoxin oxidoreductase delta subunit [EC:1.2.7.1]|g__Methanobrevibacter.s__Methanobrevibacter_millerae	5.8e-07	2.27e-07	9.32e-07	2.24e-07	3.69e-07	3.64e-07	1.23e-06	Methanobrevibacter_millerae	5.61e-07	3.84e-07	1	K00171
K00174: 2-oxoglutarate/2-oxoacid ferredoxin oxidoreductase subunit alpha [EC:1.2.7.3 1.2.7.11]|g__Methanobrevibacter.s__Methanobrevibacter_millerae	1.74e-07	1.63e-07	1.84e-07	1.66e-07	1.57e-07	1.82e-07	1.66e-07	Methanobrevibacter_millerae	1.7e-07	1e-08	1	K00174
K00175: 2-oxoglutarate/2-oxoacid ferredoxin oxidoreductase subunit beta [EC:1.2.7.3 1.2.7.11]|g__Methanobrevibacter.s__Methanobrevibacter_millerae	2.85e-07	2.55e-07	3.14e-07	3.29e-07	2.97e-07	3.46e-07	2.42e-07	Methanobrevibacter_millerae	2.95e-07	3.79e-08	1	K00175
K00176: 2-oxoglutarate ferredoxin oxidoreductase subunit delta [EC:1.2.7.3]|g__Methanobrevibacter.s__Methanobrevibacter_millerae	2.6e-07	2.78e-07	2.42e-07	2.54e-07	2.46e-07	2.44e-07	2.53e-07	Methanobrevibacter_millerae	2.54e-07	1.24e-08	1	K00176
K00177: 2-oxoglutarate ferredoxin oxidoreductase subunit gamma [EC:1.2.7.3]|g__Methanobrevibacter.s__Methanobrevibacter_millerae	1.32e-07	5.37e-08	2.1e-07	2.33e-07	1.22e-07	4.7e-08	2.05e-07	Methanobrevibacter_millerae	1.43e-07	7.55e-08	1	K00177
K00187: 2-oxoisovalerate ferredoxin oxidoreductase beta subunit [EC:1.2.7.7]|g__Methanobrevibacter.s__Methanobrevibacter_millerae	1.39e-07	1.23e-07	1.55e-07	1.63e-07	1.59e-07	1.21e-07	1.26e-07	Methanobrevibacter_millerae	1.41e-07	1.81e-08	1	K00187
K00200: formylmethanofuran dehydrogenase subunit A [EC:1.2.7.12]|g__Methanobrevibacter.s__Methanobrevibacter_millerae	2.89e-06	2.7e-06	3.07e-06	3.05e-06	2.67e-06	3e-06	3.01e-06	Methanobrevibacter_millerae	2.91e-06	1.66e-07	1	K00200
K00203: formylmethanofuran dehydrogenase subunit D [EC:1.2.7.12]|g__Methanobrevibacter.s__Methanobrevibacter_millerae	1.63e-06	1.06e-06	2.2e-06	1.76e-06	8.87e-07	1.25e-06	2.31e-06	Methanobrevibacter_millerae	1.59e-06	5.49e-07	1	K00203
K00205: 4Fe-4S ferredoxin|g__Methanobrevibacter.s__Methanobrevibacter_millerae	5.04e-07	4.66e-07	5.42e-07	5.23e-07	4.62e-07	4.86e-07	5.59e-07	Methanobrevibacter_millerae	5.06e-07	3.73e-08	1	K00205
K00215: 4-hydroxy-tetrahydrodipicolinate reductase [EC:1.17.1.8]|g__Methanobrevibacter.s__Methanobrevibacter_millerae	1.1e-07	9.5e-08	1.24e-07	9.91e-08	1.09e-07	1.04e-07	9.28e-08	Methanobrevibacter_millerae	1.05e-07	1.07e-08	1	K00215
K00230: menaquinone-dependent protoporphyrinogen oxidase [EC:1.3.5.3]|g__Methanobrevibacter.s__Methanobrevibacter_millerae	9.16e-08	1.23e-07	6.03e-08	6.93e-08	5.82e-08	8.48e-08	5.74e-08	Methanobrevibacter_millerae	7.78e-08	2.4e-08	1	K00230
K00262: glutamate dehydrogenase (NADP+) [EC:1.4.1.4]|g__Methanobrevibacter.s__Methanobrevibacter_millerae	1.62e-06	1.33e-06	1.9e-06	1.7e-06	1.6e-06	2.2e-06	1.32e-06	Methanobrevibacter_millerae	1.67e-06	3.11e-07	1	K00262
K00319: methylenetetrahydromethanopterin dehydrogenase [EC:1.5.98.1]|g__Methanobrevibacter.s__Methanobrevibacter_millerae	3.59e-06	2.83e-06	4.34e-06	4.82e-06	2.62e-06	3.72e-06	1.63e-06	Methanobrevibacter_millerae	3.36e-06	1.09e-06	1	K00319
K00401: methyl-coenzyme M reductase beta subunit [EC:2.8.4.1]|g__Methanobrevibacter.s__Methanobrevibacter_millerae	3.23e-06	3.19e-06	3.26e-06	3.28e-06	3.19e-06	3.16e-06	3.21e-06	Methanobrevibacter_millerae	3.22e-06	4.23e-08	1	K00401
K00432: glutathione peroxidase [EC:1.11.1.9]|g__Methanobrevibacter.s__Methanobrevibacter_millerae	9.01e-08	1.09e-07	7.11e-08	9.91e-08	5.2e-08	6.39e-08	1.03e-07	Methanobrevibacter_millerae	8.4e-08	2.18e-08	1	K00432
K00440: coenzyme F420 hydrogenase subunit alpha [EC:1.12.98.1]|g__Methanobrevibacter.s__Methanobrevibacter_millerae	1.32e-06	1.13e-06	1.5e-06	1.3e-06	1.3e-06	1.36e-06	1.28e-06	Methanobrevibacter_millerae	1.31e-06	1.1e-07	1	K00440
K00441: coenzyme F420 hydrogenase subunit beta [EC:1.12.98.1]|g__Methanobrevibacter.s__Methanobrevibacter_millerae	8.08e-07	4.36e-07	1.18e-06	1.39e-06	7.51e-07	1.08e-06	6.54e-07	Methanobrevibacter_millerae	9e-07	3.31e-07	1	K00441
K00442: coenzyme F420 hydrogenase subunit delta|g__Methanobrevibacter.s__Methanobrevibacter_millerae	2.16e-07	5.14e-08	3.81e-07	2.24e-07	1.78e-08	1.44e-07	7.89e-08	Methanobrevibacter_millerae	1.59e-07	1.26e-07	1	K00442
K00443: coenzyme F420 hydrogenase subunit gamma [EC:1.12.98.1]|g__Methanobrevibacter.s__Methanobrevibacter_millerae	1.8e-06	1.88e-06	1.72e-06	1.74e-06	2.01e-06	1.8e-06	1.62e-06	Methanobrevibacter_millerae	1.8e-06	1.24e-07	1	K00443
K00558: DNA (cytosine-5)-methyltransferase 1 [EC:2.1.1.37]|g__Methanobrevibacter.s__Methanobrevibacter_millerae	1.81e-07	1.75e-07	1.88e-07	1.77e-07	2e-07	1.84e-07	1.93e-07	Methanobrevibacter_millerae	1.85e-07	8.92e-09	1	K00558
K00577: tetrahydromethanopterin S-methyltransferase subunit A [EC:2.1.1.86]|g__Methanobrevibacter.s__Methanobrevibacter_millerae	7.19e-07	7.87e-07	6.5e-07	6.68e-07	6.19e-07	7.07e-07	6.04e-07	Methanobrevibacter_millerae	6.79e-07	6.36e-08	1	K00577
K00578: tetrahydromethanopterin S-methyltransferase subunit B [EC:2.1.1.86]|g__Methanobrevibacter.s__Methanobrevibacter_millerae	1.86e-07	1.26e-07	2.47e-07	1.47e-07	2.79e-07	2.07e-07	1.65e-07	Methanobrevibacter_millerae	1.94e-07	5.47e-08	1	K00578
K00580: tetrahydromethanopterin S-methyltransferase subunit D [EC:2.1.1.86]|g__Methanobrevibacter.s__Methanobrevibacter_millerae	1.62e-06	1.62e-06	1.61e-06	1.61e-06	1.62e-06	1.61e-06	1.62e-06	Methanobrevibacter_millerae	1.62e-06	5.35e-09	1	K00580
K00583: tetrahydromethanopterin S-methyltransferase subunit G [EC:2.1.1.86]|g__Methanobrevibacter.s__Methanobrevibacter_millerae	8.56e-08	1.03e-07	6.82e-08	7.66e-08	9.94e-08	7.18e-08	6.17e-08	Methanobrevibacter_millerae	8.09e-08	1.57e-08	1	K00583
K00584: tetrahydromethanopterin S-methyltransferase subunit H [EC:2.1.1.86]|g__Methanobrevibacter.s__Methanobrevibacter_millerae	3.6e-06	3.26e-06	3.94e-06	4.04e-06	3.89e-06	3.74e-06	2.92e-06	Methanobrevibacter_millerae	3.63e-06	4.05e-07	1	K00584
K00600: glycine hydroxymethyltransferase [EC:2.1.2.1]|g__Methanobrevibacter.s__Methanobrevibacter_millerae	8.3e-07	8.09e-07	8.51e-07	8.38e-07	8.18e-07	8.59e-07	8e-07	Methanobrevibacter_millerae	8.29e-07	2.17e-08	1	K00600
K00620: glutamate N-acetyltransferase / amino-acid N-acetyltransferase [EC:2.3.1.35 2.3.1.1]|g__Methanobrevibacter.s__Methanobrevibacter_millerae	6.38e-08	6.94e-08	5.82e-08	6.3e-08	6.69e-08	7.43e-08	6.98e-08	Methanobrevibacter_millerae	6.65e-08	5.3e-09	1	K00620
K00640: serine O-acetyltransferase [EC:2.3.1.30]|g__Methanobrevibacter.s__Methanobrevibacter_millerae	1.69e-07	1.89e-07	1.48e-07	1.9e-07	1.28e-07	1.94e-07	1.47e-07	Methanobrevibacter_millerae	1.66e-07	2.59e-08	1	K00640
K00672: formylmethanofuran--tetrahydromethanopterin N-formyltransferase [EC:2.3.1.101]|g__Methanobrevibacter.s__Methanobrevibacter_millerae	1.04e-07	8.62e-08	1.22e-07	8.53e-08	1.21e-07	1.11e-07	1.05e-07	Methanobrevibacter_millerae	1.05e-07	1.49e-08	1	K00672
K00762: orotate phosphoribosyltransferase [EC:2.4.2.10]|g__Methanobrevibacter.s__Methanobrevibacter_millerae	2.04e-07	1.84e-07	2.24e-07	1.86e-07	2.14e-07	2.29e-07	2.43e-07	Methanobrevibacter_millerae	2.12e-07	2.21e-08	1	K00762
K00766: anthranilate phosphoribosyltransferase [EC:2.4.2.18]|g__Methanobrevibacter.s__Methanobrevibacter_millerae	1.02e-07	9.93e-08	1.05e-07	9.7e-08	1.02e-07	1.05e-07	1.03e-07	Methanobrevibacter_millerae	1.02e-07	2.92e-09	1	K00766
K00793: riboflavin synthase [EC:2.5.1.9]|g__Methanobrevibacter.s__Methanobrevibacter_millerae	4.94e-07	5.16e-07	4.71e-07	4.8e-07	4.99e-07	5.08e-07	5.02e-07	Methanobrevibacter_millerae	4.96e-07	1.57e-08	1	K00793
K00826: branched-chain amino acid aminotransferase [EC:2.6.1.42]|g__Methanobrevibacter.s__Methanobrevibacter_millerae	2.13e-07	1.93e-07	2.33e-07	2.18e-07	2.11e-07	2.42e-07	2.11e-07	Methanobrevibacter_millerae	2.17e-07	1.6e-08	1	K00826
K00858: NAD+ kinase [EC:2.7.1.23]|g__Methanobrevibacter.s__Methanobrevibacter_millerae	8.96e-08	1.18e-07	6.12e-08	9.11e-08	7.02e-08	8.63e-08	1.29e-07	Methanobrevibacter_millerae	9.22e-08	2.42e-08	1	K00858
K00869: mevalonate kinase [EC:2.7.1.36]|g__Methanobrevibacter.s__Methanobrevibacter_millerae	9.95e-08	1.05e-07	9.4e-08	1.11e-07	9.46e-08	9.32e-08	9.96e-08	Methanobrevibacter_millerae	9.96e-08	6.54e-09	1	K00869
K00939: adenylate kinase [EC:2.7.4.3]|g__Methanobrevibacter.s__Methanobrevibacter_millerae	9.86e-08	7.82e-08	1.19e-07	8.01e-08	1.41e-07	1.41e-07	9.59e-08	Methanobrevibacter_millerae	1.08e-07	2.65e-08	1	K00939
K00940: nucleoside-diphosphate kinase [EC:2.7.4.6]|g__Methanobrevibacter.s__Methanobrevibacter_millerae	8.33e-07	8.42e-07	8.25e-07	8.35e-07	8.32e-07	8.34e-07	8.37e-07	Methanobrevibacter_millerae	8.34e-07	5.16e-09	1	K00940
K00945: CMP/dCMP kinase [EC:2.7.4.25]|g__Methanobrevibacter.s__Methanobrevibacter_millerae	1.65e-07	8.64e-08	2.44e-07	2.39e-07	8.13e-08	1.88e-07	1.49e-07	Methanobrevibacter_millerae	1.65e-07	6.54e-08	1	K00945
K01007: pyruvate, water dikinase [EC:2.7.9.2]|g__Methanobrevibacter.s__Methanobrevibacter_millerae	7.07e-07	6.36e-07	7.78e-07	7.52e-07	6.8e-07	6.7e-07	7.07e-07	Methanobrevibacter_millerae	7.04e-07	4.86e-08	1	K01007
K01079: phosphoserine phosphatase [EC:3.1.3.3]|g__Methanobrevibacter.s__Methanobrevibacter_millerae	1.02e-06	9.37e-07	1.11e-06	1.05e-06	1.01e-06	1.05e-06	8.48e-07	Methanobrevibacter_millerae	1e-06	8.62e-08	1	K01079
K01251: adenosylhomocysteinase [EC:3.3.1.1]|g__Methanobrevibacter.s__Methanobrevibacter_millerae	3.85e-07	3.48e-07	4.23e-07	4.16e-07	3.26e-07	4.2e-07	3.58e-07	Methanobrevibacter_millerae	3.82e-07	3.91e-08	1	K01251
K01442: choloylglycine hydrolase [EC:3.5.1.24]|g__Methanobrevibacter.s__Methanobrevibacter_millerae	1.79e-07	1.41e-07	2.18e-07	2.05e-07	1.14e-07	2.27e-07	1.83e-07	Methanobrevibacter_millerae	1.81e-07	4.11e-08	1	K01442
K01496: phosphoribosyl-AMP cyclohydrolase [EC:3.5.4.19]|g__Methanobrevibacter.s__Methanobrevibacter_millerae	1.77e-07	1.65e-07	1.88e-07	1.68e-07	1.75e-07	1.88e-07	1.74e-07	Methanobrevibacter_millerae	1.76e-07	8.92e-09	1	K01496
K01499: methenyltetrahydromethanopterin cyclohydrolase [EC:3.5.4.27]|g__Methanobrevibacter.s__Methanobrevibacter_millerae	1.38e-06	1.35e-06	1.4e-06	1.36e-06	1.38e-06	1.34e-06	1.43e-06	Methanobrevibacter_millerae	1.38e-06	3.09e-08	1	K01499
K01523: phosphoribosyl-ATP pyrophosphohydrolase [EC:3.6.1.31]|g__Methanobrevibacter.s__Methanobrevibacter_millerae	1.86e-07	2.25e-07	1.47e-07	1.35e-07	2.19e-07	1.68e-07	2.35e-07	Methanobrevibacter_millerae	1.88e-07	3.97e-08	1	K01523
K01551: arsenite/tail-anchored protein-transporting ATPase [EC:7.3.2.7 7.3.-.-]|g__Methanobrevibacter.s__Methanobrevibacter_millerae	6.34e-08	6.2e-08	6.48e-08	6.42e-08	6.32e-08	6.44e-08	6.27e-08	Methanobrevibacter_millerae	6.35e-08	9.98e-10	1	K01551
K01586: diaminopimelate decarboxylase [EC:4.1.1.20]|g__Methanobrevibacter.s__Methanobrevibacter_millerae	3.61e-07	3.1e-07	4.11e-07	4.09e-07	3.78e-07	3.42e-07	3.98e-07	Methanobrevibacter_millerae	3.73e-07	3.76e-08	1	K01586
K01609: indole-3-glycerol phosphate synthase [EC:4.1.1.48]|g__Methanobrevibacter.s__Methanobrevibacter_millerae	1.99e-07	1.87e-07	2.1e-07	2.06e-07	1.98e-07	1.98e-07	1.98e-07	Methanobrevibacter_millerae	1.99e-07	7.25e-09	1	K01609
K01622: fructose 1,6-bisphosphate aldolase/phosphatase [EC:4.1.2.13 3.1.3.11]|g__Methanobrevibacter.s__Methanobrevibacter_millerae	4.53e-06	4.29e-06	4.76e-06	4.7e-06	4.36e-06	4.3e-06	4.47e-06	Methanobrevibacter_millerae	4.49e-06	1.88e-07	1	K01622
K01628: L-fuculose-phosphate aldolase [EC:4.1.2.17]|g__Methanobrevibacter.s__Methanobrevibacter_millerae	7.38e-08	4.99e-08	9.77e-08	3.48e-08	7.11e-08	7.67e-08	8.33e-08	Methanobrevibacter_millerae	6.96e-08	2.1e-08	1	K01628
K01641: hydroxymethylglutaryl-CoA synthase [EC:2.3.3.10]|g__Methanobrevibacter.s__Methanobrevibacter_millerae	3.23e-07	3.48e-07	2.97e-07	3.03e-07	3.09e-07	3.1e-07	3.11e-07	Methanobrevibacter_millerae	3.14e-07	1.68e-08	1	K01641
K01649: 2-isopropylmalate synthase [EC:2.3.3.13]|g__Methanobrevibacter.s__Methanobrevibacter_millerae	5.78e-08	6.09e-08	5.47e-08	5.17e-08	5.48e-08	5.61e-08	5.84e-08	Methanobrevibacter_millerae	5.63e-08	2.99e-09	1	K01649
K01657: anthranilate synthase component I [EC:4.1.3.27]|g__Methanobrevibacter.s__Methanobrevibacter_millerae	7.17e-08	7.12e-08	7.22e-08	7.18e-08	7.23e-08	7.16e-08	7.14e-08	Methanobrevibacter_millerae	7.17e-08	3.99e-10	1	K01657
K01673: carbonic anhydrase [EC:4.2.1.1]|g__Methanobrevibacter.s__Methanobrevibacter_millerae	3.21e-07	3.66e-07	2.75e-07	3.71e-07	3.1e-07	3.42e-07	3.05e-07	Methanobrevibacter_millerae	3.27e-07	3.46e-08	1	K01673
K01677: fumarate hydratase subunit alpha [EC:4.2.1.2]|g__Methanobrevibacter.s__Methanobrevibacter_millerae	5.56e-07	6.6e-07	4.51e-07	6.18e-07	3.92e-07	5.21e-07	4.55e-07	Methanobrevibacter_millerae	5.22e-07	9.65e-08	1	K01677
K01678: fumarate hydratase subunit beta [EC:4.2.1.2]|g__Methanobrevibacter.s__Methanobrevibacter_millerae	3.02e-07	2.8e-07	3.24e-07	3.29e-07	2.72e-07	2.94e-07	3.24e-07	Methanobrevibacter_millerae	3.04e-07	2.28e-08	1	K01678
K01689: enolase [EC:4.2.1.11]|g__Methanobrevibacter.s__Methanobrevibacter_millerae	1.61e-07	2.14e-07	1.08e-07	2.04e-07	1.29e-07	5.89e-08	2.07e-07	Methanobrevibacter_millerae	1.55e-07	5.88e-08	1	K01689
K01698: porphobilinogen synthase [EC:4.2.1.24]|g__Methanobrevibacter.s__Methanobrevibacter_millerae	1.03e-07	9.96e-08	1.06e-07	1.05e-07	1.05e-07	1.06e-07	1.02e-07	Methanobrevibacter_millerae	1.04e-07	2.38e-09	1	K01698
K01733: threonine synthase [EC:4.2.3.1]|g__Methanobrevibacter.s__Methanobrevibacter_millerae	2.04e-07	2.03e-07	2.06e-07	2.07e-07	2.05e-07	2.02e-07	2.05e-07	Methanobrevibacter_millerae	2.05e-07	1.72e-09	1	K01733
K01756: adenylosuccinate lyase [EC:4.3.2.2]|g__Methanobrevibacter.s__Methanobrevibacter_millerae	1.47e-07	9.76e-08	1.97e-07	1.61e-07	1.53e-07	6.51e-08	8.88e-08	Methanobrevibacter_millerae	1.3e-07	4.7e-08	1	K01756
K01778: diaminopimelate epimerase [EC:5.1.1.7]|g__Methanobrevibacter.s__Methanobrevibacter_millerae	6.6e-07	7.33e-07	5.86e-07	7.71e-07	6.99e-07	7.3e-07	6.5e-07	Methanobrevibacter_millerae	6.9e-07	6.25e-08	1	K01778
K01791: UDP-N-acetylglucosamine 2-epimerase (non-hydrolysing) [EC:5.1.3.14]|g__Methanobrevibacter.s__Methanobrevibacter_millerae	1.38e-07	1.09e-07	1.66e-07	1.24e-07	1.01e-07	1.22e-07	9.53e-08	Methanobrevibacter_millerae	1.22e-07	2.42e-08	1	K01791
K01803: triosephosphate isomerase (TIM) [EC:5.3.1.1]|g__Methanobrevibacter.s__Methanobrevibacter_millerae	1.22e-07	1.64e-07	8.02e-08	1.82e-07	7.63e-08	1.11e-07	7.35e-08	Methanobrevibacter_millerae	1.16e-07	4.36e-08	1	K01803
K01807: ribose 5-phosphate isomerase A [EC:5.3.1.6]|g__Methanobrevibacter.s__Methanobrevibacter_millerae	1.18e-07	1.58e-07	7.76e-08	1.55e-07	1.67e-07	1.22e-07	1.24e-07	Methanobrevibacter_millerae	1.32e-07	3.1e-08	1	K01807
K01814: phosphoribosylformimino-5-aminoimidazole carboxamide ribotide isomerase [EC:5.3.1.16]|g__Methanobrevibacter.s__Methanobrevibacter_millerae	1.05e-07	1.27e-07	8.26e-08	7.55e-08	9.66e-08	1.16e-07	1.17e-07	Methanobrevibacter_millerae	1.03e-07	1.9e-08	1	K01814
K01823: isopentenyl-diphosphate Delta-isomerase [EC:5.3.3.2]|g__Methanobrevibacter.s__Methanobrevibacter_millerae	1.12e-07	1.54e-07	6.97e-08	1.67e-08	7.56e-08	1.32e-07	7.43e-08	Methanobrevibacter_millerae	9.06e-08	4.58e-08	1	K01823
K01845: glutamate-1-semialdehyde 2,1-aminomutase [EC:5.4.3.8]|g__Methanobrevibacter.s__Methanobrevibacter_millerae	1.04e-07	1.04e-07	1.05e-07	1.05e-07	1.04e-07	1.05e-07	1.05e-07	Methanobrevibacter_millerae	1.05e-07	5.35e-10	1	K01845
K01866: tyrosyl-tRNA synthetase [EC:6.1.1.1]|g__Methanobrevibacter.s__Methanobrevibacter_millerae	5.91e-07	5.5e-07	6.32e-07	5.98e-07	5.82e-07	5.47e-07	6.04e-07	Methanobrevibacter_millerae	5.86e-07	3.01e-08	1	K01866
K01868: threonyl-tRNA synthetase [EC:6.1.1.3]|g__Methanobrevibacter.s__Methanobrevibacter_millerae	3.93e-07	3.63e-07	4.23e-07	4.05e-07	3.81e-07	4.02e-07	3.95e-07	Methanobrevibacter_millerae	3.95e-07	1.9e-08	1	K01868
K01869: leucyl-tRNA synthetase [EC:6.1.1.4]|g__Methanobrevibacter.s__Methanobrevibacter_millerae	1.51e-07	1.19e-07	1.83e-07	1.8e-07	1.21e-07	1.92e-07	1.16e-07	Methanobrevibacter_millerae	1.52e-07	3.34e-08	1	K01869
K01870: isoleucyl-tRNA synthetase [EC:6.1.1.5]|g__Methanobrevibacter.s__Methanobrevibacter_millerae	3.37e-07	3.07e-07	3.67e-07	3.08e-07	3.07e-07	3.02e-07	3.79e-07	Methanobrevibacter_millerae	3.3e-07	3.2e-08	1	K01870
K01872: alanyl-tRNA synthetase [EC:6.1.1.7]|g__Methanobrevibacter.s__Methanobrevibacter_millerae	3.03e-07	2.89e-07	3.17e-07	3.12e-07	3.03e-07	2.95e-07	3.19e-07	Methanobrevibacter_millerae	3.05e-07	1.12e-08	1	K01872
K01873: valyl-tRNA synthetase [EC:6.1.1.9]|g__Methanobrevibacter.s__Methanobrevibacter_millerae	6.52e-07	6.36e-07	6.67e-07	6.62e-07	6.46e-07	6.49e-07	6.49e-07	Methanobrevibacter_millerae	6.52e-07	1.03e-08	1	K01873
K01880: glycyl-tRNA synthetase [EC:6.1.1.14]|g__Methanobrevibacter.s__Methanobrevibacter_millerae	9.74e-08	8.27e-08	1.12e-07	7.85e-08	1.13e-07	8.78e-08	9.56e-08	Methanobrevibacter_millerae	9.53e-08	1.35e-08	1	K01880
K01892: histidyl-tRNA synthetase [EC:6.1.1.21]|g__Methanobrevibacter.s__Methanobrevibacter_millerae	1.29e-07	1.49e-07	1.09e-07	1.21e-07	1.31e-07	1.07e-07	1.38e-07	Methanobrevibacter_millerae	1.26e-07	1.52e-08	1	K01892
K01915: glutamine synthetase [EC:6.3.1.2]|g__Methanobrevibacter.s__Methanobrevibacter_millerae	2.31e-07	2.51e-07	2.1e-07	2.39e-07	2.09e-07	2.13e-07	2.52e-07	Methanobrevibacter_millerae	2.29e-07	1.89e-08	1	K01915
K01916: NAD+ synthase [EC:6.3.1.5]|g__Methanobrevibacter.s__Methanobrevibacter_millerae	2.96e-07	2.47e-07	3.45e-07	3.26e-07	2.37e-07	3.64e-07	2.83e-07	Methanobrevibacter_millerae	3e-07	4.81e-08	1	K01916
K01925: UDP-N-acetylmuramoylalanine--D-glutamate ligase [EC:6.3.2.9]|g__Methanobrevibacter.s__Methanobrevibacter_millerae	9.16e-08	9.32e-08	8.99e-08	9.13e-08	9.29e-08	9.1e-08	8.95e-08	Methanobrevibacter_millerae	9.13e-08	1.39e-09	1	K01925
K01945: phosphoribosylamine---glycine ligase [EC:6.3.4.13]|g__Methanobrevibacter.s__Methanobrevibacter_millerae	1.58e-07	1.47e-07	1.68e-07	1.5e-07	1.41e-07	1.56e-07	1.75e-07	Methanobrevibacter_millerae	1.56e-07	1.19e-08	1	K01945
K01951: GMP synthase (glutamine-hydrolysing) [EC:6.3.5.2]|g__Methanobrevibacter.s__Methanobrevibacter_millerae	9.71e-08	5.21e-08	1.42e-07	1.88e-07	3.8e-08	9.02e-08	1.05e-07	Methanobrevibacter_millerae	1.02e-07	5.12e-08	1	K01951
K01952: phosphoribosylformylglycinamidine synthase [EC:6.3.5.3]|g__Methanobrevibacter.s__Methanobrevibacter_millerae	4.69e-07	2.68e-07	6.69e-07	4.65e-07	1.54e-07	1.16e-07	6.82e-07	Methanobrevibacter_millerae	4.03e-07	2.31e-07	1	K01952
K01956: carbamoyl-phosphate synthase small subunit [EC:6.3.5.5]|g__Methanobrevibacter.s__Methanobrevibacter_millerae	2.69e-07	2.4e-07	2.97e-07	2.63e-07	2.94e-07	2.47e-07	2.71e-07	Methanobrevibacter_millerae	2.69e-07	2.15e-08	1	K01956
K01960: pyruvate carboxylase subunit B [EC:6.4.1.1]|g__Methanobrevibacter.s__Methanobrevibacter_millerae	3.21e-07	2.18e-07	4.23e-07	2.22e-07	3.85e-07	3.7e-07	2.99e-07	Methanobrevibacter_millerae	3.2e-07	7.94e-08	1	K01960
K02003: putative ABC transport system ATP-binding protein|g__Methanobrevibacter.s__Methanobrevibacter_millerae	3.41e-07	3.39e-07	3.43e-07	3.43e-07	3.38e-07	3.43e-07	3.38e-07	Methanobrevibacter_millerae	3.41e-07	2.36e-09	1	K02003
K02007: cobalt/nickel transport system permease protein|g__Methanobrevibacter.s__Methanobrevibacter_millerae	4.97e-07	2.47e-07	7.47e-07	4.78e-07	3.78e-07	5.1e-08	5e-07	Methanobrevibacter_millerae	4.14e-07	2.2e-07	1	K02007
K02009: cobalt/nickel transport protein|g__Methanobrevibacter.s__Methanobrevibacter_millerae	2.29e-07	7.35e-08	3.84e-07	1e-07	1.22e-07	3.36e-07	1.86e-08	Methanobrevibacter_millerae	1.8e-07	1.39e-07	1	K02009
K02028: polar amino acid transport system ATP-binding protein [EC:7.4.2.1]|g__Methanobrevibacter.s__Methanobrevibacter_millerae	1.73e-07	5.98e-08	2.86e-07	1.26e-07	2.15e-07	1.62e-07	3.56e-07	Methanobrevibacter_millerae	1.97e-07	9.93e-08	1	K02028
K02030: polar amino acid transport system substrate-binding protein|g__Methanobrevibacter.s__Methanobrevibacter_millerae	2.08e-07	2.63e-07	1.52e-07	1.52e-07	1.98e-07	1.57e-07	1.39e-07	Methanobrevibacter_millerae	1.81e-07	4.43e-08	1	K02030
K02039: phosphate transport system protein|g__Methanobrevibacter.s__Methanobrevibacter_millerae	1.02e-07	1.29e-07	7.5e-08	1.47e-07	1.02e-07	1.2e-07	8.29e-08	Methanobrevibacter_millerae	1.08e-07	2.55e-08	1	K02039
K02049: NitT/TauT family transport system ATP-binding protein|g__Methanobrevibacter.s__Methanobrevibacter_millerae	9.22e-07	8.55e-07	9.88e-07	9.04e-07	8.28e-07	1.06e-06	9.58e-07	Methanobrevibacter_millerae	9.31e-07	7.94e-08	1	K02049
K02051: NitT/TauT family transport system substrate-binding protein|g__Methanobrevibacter.s__Methanobrevibacter_millerae	1.07e-07	1.3e-07	8.43e-08	1.02e-07	8.26e-08	7.85e-08	1.09e-07	Methanobrevibacter_millerae	9.91e-08	1.84e-08	1	K02051
K02117: V/A-type H+/Na+-transporting ATPase subunit A [EC:7.1.2.2 7.2.2.1]|g__Methanobrevibacter.s__Methanobrevibacter_millerae	2.66e-06	2.77e-06	2.55e-06	2.71e-06	2.65e-06	2.69e-06	2.62e-06	Methanobrevibacter_millerae	2.66e-06	6.97e-08	1	K02117
K02118: V/A-type H+/Na+-transporting ATPase subunit B|g__Methanobrevibacter.s__Methanobrevibacter_millerae	4.72e-06	4.32e-06	5.11e-06	5.19e-06	4.71e-06	4.27e-06	4.69e-06	Methanobrevibacter_millerae	4.72e-06	3.5e-07	1	K02118
K02119: V/A-type H+/Na+-transporting ATPase subunit C|g__Methanobrevibacter.s__Methanobrevibacter_millerae	1.84e-07	1.8e-07	1.87e-07	1.81e-07	1.81e-07	1.82e-07	1.81e-07	Methanobrevibacter_millerae	1.82e-07	2.43e-09	1	K02119
K02120: V/A-type H+/Na+-transporting ATPase subunit D|g__Methanobrevibacter.s__Methanobrevibacter_millerae	1.17e-06	1.07e-06	1.27e-06	1.16e-06	1.13e-06	1.03e-06	1.04e-06	Methanobrevibacter_millerae	1.12e-06	8.52e-08	1	K02120
K02121: V/A-type H+/Na+-transporting ATPase subunit E|g__Methanobrevibacter.s__Methanobrevibacter_millerae	4.31e-07	3.22e-07	5.41e-07	3.98e-07	5.66e-07	4.41e-07	5.07e-07	Methanobrevibacter_millerae	4.58e-07	8.57e-08	1	K02121
K02122: V/A-type H+/Na+-transporting ATPase subunit F|g__Methanobrevibacter.s__Methanobrevibacter_millerae	2.43e-06	2.71e-06	2.14e-06	2.2e-06	2.49e-06	2.35e-06	2.43e-06	Methanobrevibacter_millerae	2.39e-06	1.9e-07	1	K02122
K02123: V/A-type H+/Na+-transporting ATPase subunit I|g__Methanobrevibacter.s__Methanobrevibacter_millerae	6.56e-07	6.21e-07	6.9e-07	7.01e-07	7.11e-07	6.63e-07	6.74e-07	Methanobrevibacter_millerae	6.74e-07	3.06e-08	1	K02123
K02189: cobalt-precorrin 5A hydrolase [EC:3.7.1.12]|g__Methanobrevibacter.s__Methanobrevibacter_millerae	1.24e-07	1.6e-07	8.84e-08	1.41e-07	7.06e-08	1.15e-07	8.96e-08	Methanobrevibacter_millerae	1.13e-07	3.18e-08	1	K02189
K02217: ferritin [EC:1.16.3.2]|g__Methanobrevibacter.s__Methanobrevibacter_millerae	1.86e-06	2.12e-06	1.6e-06	1.94e-06	1.69e-06	2.16e-06	2.19e-06	Methanobrevibacter_millerae	1.94e-06	2.34e-07	1	K02217
K02319: DNA polymerase, archaea type [EC:2.7.7.7]|g__Methanobrevibacter.s__Methanobrevibacter_millerae	1.08e-07	9.96e-08	1.17e-07	9.91e-08	9.33e-08	1.04e-07	1.07e-07	Methanobrevibacter_millerae	1.04e-07	7.66e-09	1	K02319
K02322: DNA polymerase II large subunit [EC:2.7.7.7]|g__Methanobrevibacter.s__Methanobrevibacter_millerae	9.47e-08	1.12e-07	7.73e-08	1.12e-07	9.57e-08	1.1e-07	9.78e-08	Methanobrevibacter_millerae	9.99e-08	1.26e-08	1	K02322
K02428: XTP/dITP diphosphohydrolase [EC:3.6.1.66]|g__Methanobrevibacter.s__Methanobrevibacter_millerae	8.77e-07	5.83e-07	1.17e-06	9.01e-07	4.4e-07	2.74e-07	1.25e-06	Methanobrevibacter_millerae	7.85e-07	3.67e-07	1	K02428
K02433: aspartyl-tRNA(Asn)/glutamyl-tRNA(Gln) amidotransferase subunit A [EC:6.3.5.6 6.3.5.7]|g__Methanobrevibacter.s__Methanobrevibacter_millerae	2.06e-07	1.57e-07	2.55e-07	2.57e-07	1.7e-07	1.67e-07	2.37e-07	Methanobrevibacter_millerae	2.07e-07	4.32e-08	1	K02433
K02493: release factor glutamine methyltransferase [EC:2.1.1.297]|g__Methanobrevibacter.s__Methanobrevibacter_millerae	1.62e-07	9.85e-08	2.25e-07	1.76e-07	2.12e-07	1.45e-07	1.97e-07	Methanobrevibacter_millerae	1.74e-07	4.33e-08	1	K02493
K02501: imidazole glycerol-phosphate synthase subunit HisH [EC:4.3.2.10]|g__Methanobrevibacter.s__Methanobrevibacter_millerae	1.33e-07	9.52e-08	1.71e-07	9.98e-08	1.45e-07	9.72e-08	1.16e-07	Methanobrevibacter_millerae	1.22e-07	2.86e-08	1	K02501
K02528: 16S rRNA (adenine1518-N6/adenine1519-N6)-dimethyltransferase [EC:2.1.1.182]|g__Methanobrevibacter.s__Methanobrevibacter_millerae	1.58e-07	1.91e-07	1.25e-07	1.5e-07	1.63e-07	1.61e-07	2.09e-07	Methanobrevibacter_millerae	1.65e-07	2.74e-08	1	K02528
K02585: nitrogen fixation protein NifB|g__Methanobrevibacter.s__Methanobrevibacter_millerae	4.07e-07	4.75e-07	3.39e-07	2.75e-07	3.88e-07	4.01e-07	3.4e-07	Methanobrevibacter_millerae	3.75e-07	6.38e-08	1	K02585
K02600: transcription termination/antitermination protein NusA|g__Methanobrevibacter.s__Methanobrevibacter_millerae	2.48e-07	2.26e-07	2.7e-07	2.65e-07	2.65e-07	2.22e-07	2.35e-07	Methanobrevibacter_millerae	2.47e-07	1.99e-08	1	K02600
K02858: 3,4-dihydroxy 2-butanone 4-phosphate synthase [EC:4.1.99.12]|g__Methanobrevibacter.s__Methanobrevibacter_millerae	2.01e-07	7.92e-08	3.23e-07	2.89e-07	1.86e-07	3.21e-07	3.09e-07	Methanobrevibacter_millerae	2.44e-07	9.2e-08	1	K02858
K02863: large subunit ribosomal protein L1|g__Methanobrevibacter.s__Methanobrevibacter_millerae	2.16e-06	2.17e-06	2.15e-06	2.16e-06	2.16e-06	2.16e-06	2.16e-06	Methanobrevibacter_millerae	2.16e-06	5.77e-09	1	K02863
K02864: large subunit ribosomal protein L10|g__Methanobrevibacter.s__Methanobrevibacter_millerae	5.29e-07	5.18e-07	5.39e-07	5.26e-07	5.25e-07	5.15e-07	5.42e-07	Methanobrevibacter_millerae	5.28e-07	1e-08	1	K02864
K02866: large subunit ribosomal protein L10e|g__Methanobrevibacter.s__Methanobrevibacter_millerae	8.29e-07	6.37e-07	1.02e-06	7.31e-07	7.69e-07	9.64e-07	8.66e-07	Methanobrevibacter_millerae	8.31e-07	1.33e-07	1	K02866
K02867: large subunit ribosomal protein L11|g__Methanobrevibacter.s__Methanobrevibacter_millerae	1.35e-06	1.21e-06	1.48e-06	1.41e-06	1.45e-06	1.38e-06	1.29e-06	Methanobrevibacter_millerae	1.37e-06	9.36e-08	1	K02867
K02869: large subunit ribosomal protein L12|g__Methanobrevibacter.s__Methanobrevibacter_millerae	2.83e-06	3.07e-06	2.59e-06	2.69e-06	2.72e-06	3.1e-06	2.93e-06	Methanobrevibacter_millerae	2.85e-06	1.95e-07	1	K02869
K02874: large subunit ribosomal protein L14|g__Methanobrevibacter.s__Methanobrevibacter_millerae	2.76e-06	2.77e-06	2.75e-06	2.76e-06	2.74e-06	2.76e-06	2.76e-06	Methanobrevibacter_millerae	2.76e-06	9.51e-09	1	K02874
K02875: large subunit ribosomal protein L14e|g__Methanobrevibacter.s__Methanobrevibacter_millerae	9.15e-07	8.76e-07	9.53e-07	9.2e-07	9.02e-07	8.82e-07	9.46e-07	Methanobrevibacter_millerae	9.13e-07	2.94e-08	1	K02875
K02876: large subunit ribosomal protein L15|g__Methanobrevibacter.s__Methanobrevibacter_millerae	7.32e-07	6.27e-07	8.37e-07	6.47e-07	6.31e-07	6.34e-07	7.07e-07	Methanobrevibacter_millerae	6.88e-07	7.75e-08	1	K02876
K02881: large subunit ribosomal protein L18|g__Methanobrevibacter.s__Methanobrevibacter_millerae	6.66e-07	7.85e-07	5.46e-07	6.33e-07	4.04e-07	6.46e-07	8.73e-07	Methanobrevibacter_millerae	6.5e-07	1.53e-07	1	K02881
K02883: large subunit ribosomal protein L18e|g__Methanobrevibacter.s__Methanobrevibacter_millerae	1.41e-06	1.28e-06	1.53e-06	1.28e-06	1.35e-06	1.31e-06	1.37e-06	Methanobrevibacter_millerae	1.36e-06	8.84e-08	1	K02883
K02885: large subunit ribosomal protein L19e|g__Methanobrevibacter.s__Methanobrevibacter_millerae	2.06e-06	1.91e-06	2.2e-06	1.94e-06	2.21e-06	2.1e-06	1.9e-06	Methanobrevibacter_millerae	2.05e-06	1.32e-07	1	K02885
K02886: large subunit ribosomal protein L2|g__Methanobrevibacter.s__Methanobrevibacter_millerae	2.25e-06	1.94e-06	2.55e-06	2.37e-06	2.04e-06	2.05e-06	1.74e-06	Methanobrevibacter_millerae	2.13e-06	2.74e-07	1	K02886
K02889: large subunit ribosomal protein L21e|g__Methanobrevibacter.s__Methanobrevibacter_millerae	2.47e-07	1.5e-07	3.43e-07	2.92e-07	1.86e-07	1.96e-07	3.76e-07	Methanobrevibacter_millerae	2.56e-07	8.47e-08	1	K02889
K02892: large subunit ribosomal protein L23|g__Methanobrevibacter.s__Methanobrevibacter_millerae	1.34e-06	7.61e-07	1.92e-06	1.13e-06	1.56e-06	9.1e-07	1.3e-06	Methanobrevibacter_millerae	1.27e-06	3.92e-07	1	K02892
K02895: large subunit ribosomal protein L24|g__Methanobrevibacter.s__Methanobrevibacter_millerae	3.04e-07	2.64e-07	3.43e-07	3.31e-07	2.11e-07	2.77e-07	3.07e-07	Methanobrevibacter_millerae	2.91e-07	4.48e-08	1	K02895
K02896: large subunit ribosomal protein L24e|g__Methanobrevibacter.s__Methanobrevibacter_millerae	1.02e-05	7.66e-06	1.28e-05	1.56e-05	7.32e-06	9.35e-06	1.35e-05	Methanobrevibacter_millerae	1.09e-05	3.13e-06	1	K02896
K02904: large subunit ribosomal protein L29|g__Methanobrevibacter.s__Methanobrevibacter_millerae	4.48e-06	3.36e-06	5.6e-06	5.9e-06	3.83e-06	4.09e-06	3.06e-06	Methanobrevibacter_millerae	4.33e-06	1.08e-06	1	K02904
K02906: large subunit ribosomal protein L3|g__Methanobrevibacter.s__Methanobrevibacter_millerae	2.15e-06	1.97e-06	2.33e-06	2.29e-06	2.22e-06	2.1e-06	2.18e-06	Methanobrevibacter_millerae	2.18e-06	1.21e-07	1	K02906
K02907: large subunit ribosomal protein L30|g__Methanobrevibacter.s__Methanobrevibacter_millerae	8.42e-07	6.53e-07	1.03e-06	7.6e-07	9.72e-07	6.13e-07	5.34e-07	Methanobrevibacter_millerae	7.72e-07	1.86e-07	1	K02907
K02908: large subunit ribosomal protein L30e|g__Methanobrevibacter.s__Methanobrevibacter_millerae	8.21e-07	2.12e-07	1.43e-06	1.19e-06	6.13e-07	4.13e-07	1.52e-06	Methanobrevibacter_millerae	8.86e-07	5.08e-07	1	K02908
K02910: large subunit ribosomal protein L31e|g__Methanobrevibacter.s__Methanobrevibacter_millerae	9.15e-07	1.1e-07	1.72e-06	1.24e-06	2.52e-06	4.15e-07	4.66e-07	Methanobrevibacter_millerae	1.06e-06	8.46e-07	1	K02910
K02912: large subunit ribosomal protein L32e|g__Methanobrevibacter.s__Methanobrevibacter_millerae	2.54e-06	3.02e-06	2.05e-06	2.07e-06	2.64e-06	1.36e-06	2.27e-06	Methanobrevibacter_millerae	2.28e-06	5.3e-07	1	K02912
K02915: large subunit ribosomal protein L34e|g__Methanobrevibacter.s__Methanobrevibacter_millerae	1.09e-06	9.09e-07	1.28e-06	8.04e-07	1.13e-06	1.36e-06	8.57e-07	Methanobrevibacter_millerae	1.06e-06	2.14e-07	1	K02915
K02921: large subunit ribosomal protein L37Ae|g__Methanobrevibacter.s__Methanobrevibacter_millerae	3.85e-06	3.26e-06	4.43e-06	3.34e-06	4.39e-06	4.82e-06	2.72e-06	Methanobrevibacter_millerae	3.83e-06	7.58e-07	1	K02921
K02924: large subunit ribosomal protein L39e|g__Methanobrevibacter.s__Methanobrevibacter_millerae	2.19e-05	2.28e-05	2.09e-05	2.28e-05	2.19e-05	2.03e-05	2.26e-05	Methanobrevibacter_millerae	2.19e-05	9.72e-07	1	K02924
K02927: large subunit ribosomal protein L40e|g__Methanobrevibacter.s__Methanobrevibacter_millerae	1.15e-05	1.07e-05	1.22e-05	1.18e-05	1.11e-05	1.26e-05	1.02e-05	Methanobrevibacter_millerae	1.14e-05	8.42e-07	1	K02927
K02929: large subunit ribosomal protein L44e|g__Methanobrevibacter.s__Methanobrevibacter_millerae	4.08e-06	3.76e-06	4.39e-06	3.89e-06	4.47e-06	4.42e-06	3.85e-06	Methanobrevibacter_millerae	4.12e-06	3.01e-07	1	K02929
K02930: large subunit ribosomal protein L4e|g__Methanobrevibacter.s__Methanobrevibacter_millerae	1.56e-06	1.51e-06	1.6e-06	1.57e-06	1.59e-06	1.55e-06	1.49e-06	Methanobrevibacter_millerae	1.55e-06	4.03e-08	1	K02930
K02931: large subunit ribosomal protein L5|g__Methanobrevibacter.s__Methanobrevibacter_millerae	2.29e-06	2.11e-06	2.46e-06	1.94e-06	2.51e-06	2.41e-06	2.41e-06	Methanobrevibacter_millerae	2.3e-06	2.08e-07	1	K02931
K02933: large subunit ribosomal protein L6|g__Methanobrevibacter.s__Methanobrevibacter_millerae	2.85e-06	2.42e-06	3.28e-06	2.82e-06	3.32e-06	2.63e-06	2.75e-06	Methanobrevibacter_millerae	2.87e-06	3.29e-07	1	K02933
K02944: large subunit ribosomal protein LX|g__Methanobrevibacter.s__Methanobrevibacter_millerae	5.77e-07	4.21e-07	7.32e-07	4.66e-07	3e-07	7.23e-07	5.54e-07	Methanobrevibacter_millerae	5.39e-07	1.58e-07	1	K02944
K02946: small subunit ribosomal protein S10|g__Methanobrevibacter.s__Methanobrevibacter_millerae	4.69e-06	4.86e-06	4.52e-06	4.65e-06	4.58e-06	4.64e-06	4.72e-06	Methanobrevibacter_millerae	4.67e-06	1.09e-07	1	K02946
K02948: small subunit ribosomal protein S11|g__Methanobrevibacter.s__Methanobrevibacter_millerae	5.08e-06	4.88e-06	5.27e-06	5.11e-06	5.07e-06	4.95e-06	5.16e-06	Methanobrevibacter_millerae	5.07e-06	1.29e-07	1	K02948
K02950: small subunit ribosomal protein S12|g__Methanobrevibacter.s__Methanobrevibacter_millerae	4.84e-06	4.93e-06	4.75e-06	4.78e-06	4.89e-06	4.71e-06	4.85e-06	Methanobrevibacter_millerae	4.82e-06	7.84e-08	1	K02950
K02952: small subunit ribosomal protein S13|g__Methanobrevibacter.s__Methanobrevibacter_millerae	1.04e-06	7.22e-07	1.36e-06	7.67e-07	1.15e-06	1.09e-06	1.03e-06	Methanobrevibacter_millerae	1.02e-06	2.2e-07	1	K02952
K02956: small subunit ribosomal protein S15|g__Methanobrevibacter.s__Methanobrevibacter_millerae	3.53e-06	3.75e-06	3.31e-06	3.07e-06	3.53e-06	3.41e-06	3.54e-06	Methanobrevibacter_millerae	3.45e-06	2.15e-07	1	K02956
K02962: small subunit ribosomal protein S17e|g__Methanobrevibacter.s__Methanobrevibacter_millerae	1.4e-06	1.08e-06	1.71e-06	1.84e-06	1.31e-06	1.04e-06	1.7e-06	Methanobrevibacter_millerae	1.44e-06	3.18e-07	1	K02962
K02965: small subunit ribosomal protein S19|g__Methanobrevibacter.s__Methanobrevibacter_millerae	2.88e-06	2.68e-06	3.08e-06	2.7e-06	2.89e-06	2.6e-06	2.66e-06	Methanobrevibacter_millerae	2.78e-06	1.71e-07	1	K02965
K02966: small subunit ribosomal protein S19e|g__Methanobrevibacter.s__Methanobrevibacter_millerae	5.95e-07	6.75e-07	5.14e-07	6.09e-07	5.51e-07	5.18e-07	6.16e-07	Methanobrevibacter_millerae	5.83e-07	5.83e-08	1	K02966
K02967: small subunit ribosomal protein S2|g__Methanobrevibacter.s__Methanobrevibacter_millerae	3.41e-06	3.61e-06	3.21e-06	3.25e-06	3.65e-06	3.22e-06	3.19e-06	Methanobrevibacter_millerae	3.36e-06	1.97e-07	1	K02967
K02974: small subunit ribosomal protein S24e|g__Methanobrevibacter.s__Methanobrevibacter_millerae	2.17e-06	2.07e-06	2.26e-06	2.04e-06	2.05e-06	2.16e-06	2.08e-06	Methanobrevibacter_millerae	2.12e-06	8.07e-08	1	K02974
K02977: small subunit ribosomal protein S27Ae|g__Methanobrevibacter.s__Methanobrevibacter_millerae	3.94e-06	2.66e-06	5.22e-06	4.74e-06	2.98e-06	2.83e-06	3.66e-06	Methanobrevibacter_millerae	3.72e-06	9.84e-07	1	K02977
K02978: small subunit ribosomal protein S27e|g__Methanobrevibacter.s__Methanobrevibacter_millerae	4.3e-06	3.44e-06	5.16e-06	3.81e-06	3.48e-06	5e-06	4.75e-06	Methanobrevibacter_millerae	4.28e-06	7.17e-07	1	K02978
K02979: small subunit ribosomal protein S28e|g__Methanobrevibacter.s__Methanobrevibacter_millerae	7.2e-06	8.08e-06	6.31e-06	7.35e-06	9.6e-06	6.69e-06	7.83e-06	Methanobrevibacter_millerae	7.58e-06	1.08e-06	1	K02979
K02982: small subunit ribosomal protein S3|g__Methanobrevibacter.s__Methanobrevibacter_millerae	2.96e-06	2.66e-06	3.26e-06	3.15e-06	3.07e-06	2.68e-06	3.09e-06	Methanobrevibacter_millerae	2.98e-06	2.31e-07	1	K02982
K02984: small subunit ribosomal protein S3Ae|g__Methanobrevibacter.s__Methanobrevibacter_millerae	5.24e-07	5.66e-07	4.82e-07	4.97e-07	5.18e-07	6.29e-07	5.5e-07	Methanobrevibacter_millerae	5.38e-07	4.94e-08	1	K02984
K02987: small subunit ribosomal protein S4e|g__Methanobrevibacter.s__Methanobrevibacter_millerae	6.62e-07	5.33e-07	7.91e-07	9.13e-07	5.38e-07	5.13e-07	5.89e-07	Methanobrevibacter_millerae	6.48e-07	1.52e-07	1	K02987
K02988: small subunit ribosomal protein S5|g__Methanobrevibacter.s__Methanobrevibacter_millerae	3e-06	2.18e-06	3.82e-06	3.41e-06	3.85e-06	2.45e-06	2.6e-06	Methanobrevibacter_millerae	3.04e-06	6.69e-07	1	K02988
K02991: small subunit ribosomal protein S6e|g__Methanobrevibacter.s__Methanobrevibacter_millerae	1.08e-06	1.07e-06	1.08e-06	1.07e-06	1.08e-06	1.07e-06	1.08e-06	Methanobrevibacter_millerae	1.08e-06	5.35e-09	1	K02991
K02994: small subunit ribosomal protein S8|g__Methanobrevibacter.s__Methanobrevibacter_millerae	3e-06	2.71e-06	3.28e-06	3.08e-06	3.39e-06	3.41e-06	2.48e-06	Methanobrevibacter_millerae	3.05e-06	3.52e-07	1	K02994
K02995: small subunit ribosomal protein S8e|g__Methanobrevibacter.s__Methanobrevibacter_millerae	1.14e-06	8.84e-07	1.4e-06	1.46e-06	1.63e-06	1e-06	8.5e-07	Methanobrevibacter_millerae	1.19e-06	3.05e-07	1	K02995
K02996: small subunit ribosomal protein S9|g__Methanobrevibacter.s__Methanobrevibacter_millerae	2.15e-06	2.4e-06	1.89e-06	2.59e-06	2.22e-06	1.85e-06	2.18e-06	Methanobrevibacter_millerae	2.18e-06	2.62e-07	1	K02996
K03041: DNA-directed RNA polymerase subunit A' [EC:2.7.7.6]|g__Methanobrevibacter.s__Methanobrevibacter_millerae	3.54e-07	3.25e-07	3.82e-07	3.66e-07	3.93e-07	3.25e-07	3.94e-07	Methanobrevibacter_millerae	3.63e-07	2.94e-08	1	K03041
K03042: DNA-directed RNA polymerase subunit A" [EC:2.7.7.6]|g__Methanobrevibacter.s__Methanobrevibacter_millerae	9.83e-07	9.45e-07	1.02e-06	9.48e-07	9.64e-07	9.83e-07	9.46e-07	Methanobrevibacter_millerae	9.7e-07	2.76e-08	1	K03042
K03044: DNA-directed RNA polymerase subunit B' [EC:2.7.7.6]|g__Methanobrevibacter.s__Methanobrevibacter_millerae	3.49e-07	4e-07	2.98e-07	3.65e-07	3.89e-07	2.42e-07	4.16e-07	Methanobrevibacter_millerae	3.51e-07	6.19e-08	1	K03044
K03045: DNA-directed RNA polymerase subunit B" [EC:2.7.7.6]|g__Methanobrevibacter.s__Methanobrevibacter_millerae	2.55e-07	2.15e-07	2.95e-07	2.27e-07	2.46e-07	2.98e-07	2.25e-07	Methanobrevibacter_millerae	2.52e-07	3.35e-08	1	K03045
K03047: DNA-directed RNA polymerase subunit D [EC:2.7.7.6]|g__Methanobrevibacter.s__Methanobrevibacter_millerae	4.04e-07	3.15e-07	4.93e-07	4.26e-07	4.32e-07	4e-07	3.3e-07	Methanobrevibacter_millerae	4e-07	6.12e-08	1	K03047
K03051: DNA-directed RNA polymerase subunit F [EC:2.7.7.6]|g__Methanobrevibacter.s__Methanobrevibacter_millerae	1.26e-07	1.09e-07	1.42e-07	1.33e-07	1.62e-07	1.44e-07	1.26e-07	Methanobrevibacter_millerae	1.35e-07	1.68e-08	1	K03051
K03053: DNA-directed RNA polymerase subunit H [EC:2.7.7.6]|g__Methanobrevibacter.s__Methanobrevibacter_millerae	2.16e-07	2.2e-07	2.11e-07	2.13e-07	2.14e-07	2.17e-07	2.2e-07	Methanobrevibacter_millerae	2.16e-07	3.44e-09	1	K03053
K03058: DNA-directed RNA polymerase subunit N [EC:2.7.7.6]|g__Methanobrevibacter.s__Methanobrevibacter_millerae	2.26e-06	3.88e-06	6.32e-07	6.03e-06	5.53e-07	2.42e-06	3.36e-06	Methanobrevibacter_millerae	2.73e-06	1.92e-06	1	K03058
K03076: preprotein translocase subunit SecY|g__Methanobrevibacter.s__Methanobrevibacter_millerae	3.96e-07	3.86e-07	4.06e-07	3.85e-07	3.94e-07	4.02e-07	3.93e-07	Methanobrevibacter_millerae	3.95e-07	7.7e-09	1	K03076
K03105: signal recognition particle subunit SRP19|g__Methanobrevibacter.s__Methanobrevibacter_millerae	7.28e-08	8.81e-08	5.75e-08	7.63e-08	9.5e-08	6.58e-08	6.76e-08	Methanobrevibacter_millerae	7.47e-08	1.31e-08	1	K03105
K03106: signal recognition particle subunit SRP54 [EC:3.6.5.4]|g__Methanobrevibacter.s__Methanobrevibacter_millerae	1.36e-07	1.25e-07	1.46e-07	1.3e-07	1.31e-07	1.44e-07	1.26e-07	Methanobrevibacter_millerae	1.34e-07	8.35e-09	1	K03106
K03120: transcription initiation factor TFIID TATA-box-binding protein|g__Methanobrevibacter.s__Methanobrevibacter_millerae	9.35e-07	7.79e-07	1.09e-06	1.09e-06	8.14e-07	9.55e-07	9.68e-07	Methanobrevibacter_millerae	9.47e-07	1.21e-07	1	K03120
K03124: transcription initiation factor TFIIB|g__Methanobrevibacter.s__Methanobrevibacter_millerae	6.83e-07	6.65e-07	7e-07	7.22e-07	6.77e-07	6.52e-07	6.89e-07	Methanobrevibacter_millerae	6.84e-07	2.29e-08	1	K03124
K03147: phosphomethylpyrimidine synthase [EC:4.1.99.17]|g__Methanobrevibacter.s__Methanobrevibacter_millerae	1.38e-06	1.11e-06	1.64e-06	1.12e-06	1.56e-06	1.53e-06	1.09e-06	Methanobrevibacter_millerae	1.35e-06	2.38e-07	1	K03147
K03231: elongation factor 1-alpha|g__Methanobrevibacter.s__Methanobrevibacter_millerae	4.42e-06	4.29e-06	4.54e-06	4.51e-06	4.58e-06	4.37e-06	4.45e-06	Methanobrevibacter_millerae	4.45e-06	1.01e-07	1	K03231
K03232: elongation factor 1-beta|g__Methanobrevibacter.s__Methanobrevibacter_millerae	2.18e-07	2.64e-07	1.72e-07	2.86e-07	2.81e-07	2.77e-07	1.51e-07	Methanobrevibacter_millerae	2.36e-07	5.57e-08	1	K03232
K03236: translation initiation factor 1A|g__Methanobrevibacter.s__Methanobrevibacter_millerae	2.53e-06	2.72e-06	2.34e-06	2.69e-06	2.36e-06	2.95e-06	2.77e-06	Methanobrevibacter_millerae	2.62e-06	2.24e-07	1	K03236
K03237: translation initiation factor 2 subunit 1|g__Methanobrevibacter.s__Methanobrevibacter_millerae	1.34e-06	1.44e-06	1.24e-06	1.35e-06	1.35e-06	1.23e-06	1.33e-06	Methanobrevibacter_millerae	1.33e-06	7.18e-08	1	K03237
K03238: translation initiation factor 2 subunit 2|g__Methanobrevibacter.s__Methanobrevibacter_millerae	1.88e-06	1.52e-06	2.23e-06	1.59e-06	1.88e-06	1.63e-06	1.86e-06	Methanobrevibacter_millerae	1.8e-06	2.42e-07	1	K03238
K03243: translation initiation factor 5B|g__Methanobrevibacter.s__Methanobrevibacter_millerae	2.01e-07	1.69e-07	2.33e-07	2.37e-07	1.91e-07	1.86e-07	1.67e-07	Methanobrevibacter_millerae	1.98e-07	2.81e-08	1	K03243
K03308: neurotransmitter:Na+ symporter, NSS family|g__Methanobrevibacter.s__Methanobrevibacter_millerae	1.92e-07	1.47e-07	2.37e-07	2.03e-07	2.05e-07	1.57e-07	2.08e-07	Methanobrevibacter_millerae	1.93e-07	3.11e-08	1	K03308
K03365: cytosine/creatinine deaminase [EC:3.5.4.1 3.5.4.21]|g__Methanobrevibacter.s__Methanobrevibacter_millerae	1.08e-07	9.32e-08	1.22e-07	9.36e-08	1.04e-07	8.42e-08	8.63e-08	Methanobrevibacter_millerae	9.88e-08	1.34e-08	1	K03365
K03389: heterodisulfide reductase subunit B2 [EC:1.8.7.3 1.8.98.4 1.8.98.5 1.8.98.6]|g__Methanobrevibacter.s__Methanobrevibacter_millerae	1.13e-06	9.26e-07	1.33e-06	8.35e-07	1.22e-06	9.24e-07	1.07e-06	Methanobrevibacter_millerae	1.06e-06	1.78e-07	1	K03389
K03390: heterodisulfide reductase subunit C2 [EC:1.8.7.3 1.8.98.4 1.8.98.5 1.8.98.6]|g__Methanobrevibacter.s__Methanobrevibacter_millerae	1.1e-06	1.05e-06	1.14e-06	1.06e-06	9.94e-07	1.14e-06	1.14e-06	Methanobrevibacter_millerae	1.09e-06	5.67e-08	1	K03390
K03420: proteasome regulatory subunit|g__Methanobrevibacter.s__Methanobrevibacter_millerae	4.45e-07	4.38e-07	4.53e-07	4.48e-07	4.45e-07	4.53e-07	4.49e-07	Methanobrevibacter_millerae	4.47e-07	5.25e-09	1	K03420
K03421: methyl-coenzyme M reductase subunit C|g__Methanobrevibacter.s__Methanobrevibacter_millerae	2.02e-06	2.08e-06	1.96e-06	1.96e-06	1.92e-06	1.98e-06	1.95e-06	Methanobrevibacter_millerae	1.98e-06	5.3e-08	1	K03421
K03424: TatD DNase family protein [EC:3.1.21.-]|g__Methanobrevibacter.s__Methanobrevibacter_millerae	8.32e-08	6.66e-08	9.97e-08	8.64e-08	1.15e-07	9.22e-08	8.46e-08	Methanobrevibacter_millerae	8.97e-08	1.51e-08	1	K03424
K03426: NAD+ diphosphatase [EC:3.6.1.22]|g__Methanobrevibacter.s__Methanobrevibacter_millerae	9.1e-08	8.37e-08	9.83e-08	8.21e-08	9.68e-08	9.13e-08	9.25e-08	Methanobrevibacter_millerae	9.08e-08	6.08e-09	1	K03426
K03431: phosphoglucosamine mutase [EC:5.4.2.10]|g__Methanobrevibacter.s__Methanobrevibacter_millerae	8.11e-08	6.28e-08	9.94e-08	7.39e-08	1.11e-07	3.63e-08	7.31e-08	Methanobrevibacter_millerae	7.68e-08	2.43e-08	1	K03431
K03453: bile acid:Na+ symporter, BASS family|g__Methanobrevibacter.s__Methanobrevibacter_millerae	1.14e-07	9.13e-08	1.36e-07	1.1e-07	1.07e-07	1.19e-07	1.2e-07	Methanobrevibacter_millerae	1.14e-07	1.37e-08	1	K03453
K03469: ribonuclease HI [EC:3.1.26.4]|g__Methanobrevibacter.s__Methanobrevibacter_millerae	8.27e-08	1.31e-07	3.43e-08	8.28e-08	3.48e-08	7.89e-09	1.02e-07	Methanobrevibacter_millerae	6.79e-08	4.36e-08	1	K03469
K03470: ribonuclease HII [EC:3.1.26.4]|g__Methanobrevibacter.s__Methanobrevibacter_millerae	6.86e-08	6.57e-08	7.14e-08	7.13e-08	6.91e-08	6.87e-08	6.41e-08	Methanobrevibacter_millerae	6.84e-08	2.7e-09	1	K03470
K03538: ribonuclease P protein subunit POP4 [EC:3.1.26.5]|g__Methanobrevibacter.s__Methanobrevibacter_millerae	5.22e-07	1.68e-07	8.76e-07	4.75e-07	8.2e-07	9.17e-07	7.65e-07	Methanobrevibacter_millerae	6.49e-07	2.72e-07	1	K03538
K03540: ribonuclease P protein subunit RPR2 [EC:3.1.26.5]|g__Methanobrevibacter.s__Methanobrevibacter_millerae	2.55e-07	1.09e-07	4.01e-07	1.9e-08	6.64e-08	2.81e-07	1.39e-07	Methanobrevibacter_millerae	1.81e-07	1.36e-07	1	K03540
K03552: holliday junction resolvase Hjr [EC:3.1.22.4]|g__Methanobrevibacter.s__Methanobrevibacter_millerae	1.61e-07	1.63e-07	1.59e-07	1.61e-07	1.6e-07	1.62e-07	1.6e-07	Methanobrevibacter_millerae	1.61e-07	1.35e-09	1	K03552
K03574: 8-oxo-dGTP diphosphatase [EC:3.6.1.55]|g__Methanobrevibacter.s__Methanobrevibacter_millerae	2.08e-07	3.29e-07	8.74e-08	1.33e-07	1.66e-07	1.67e-07	1.52e-07	Methanobrevibacter_millerae	1.77e-07	7.62e-08	1	K03574
K03626: nascent polypeptide-associated complex subunit alpha|g__Methanobrevibacter.s__Methanobrevibacter_millerae	2.78e-07	2.11e-07	3.44e-07	1.46e-07	2.63e-07	1.54e-07	3.07e-07	Methanobrevibacter_millerae	2.43e-07	7.56e-08	1	K03626
K03635: molybdopterin synthase catalytic subunit [EC:2.8.1.12]|g__Methanobrevibacter.s__Methanobrevibacter_millerae	1.04e-07	1.11e-07	9.63e-08	1.1e-07	1.18e-07	1e-07	9.73e-08	Methanobrevibacter_millerae	1.05e-07	8.07e-09	1	K03635
K03638: molybdopterin adenylyltransferase [EC:2.7.7.75]|g__Methanobrevibacter.s__Methanobrevibacter_millerae	1.29e-07	1.2e-07	1.37e-07	1.3e-07	1.15e-07	1.22e-07	1.28e-07	Methanobrevibacter_millerae	1.26e-07	7.34e-09	1	K03638
K03679: exosome complex component RRP4|g__Methanobrevibacter.s__Methanobrevibacter_millerae	2.05e-07	1.52e-07	2.58e-07	3.34e-07	1.64e-07	2.33e-07	2.66e-07	Methanobrevibacter_millerae	2.3e-07	6.32e-08	1	K03679
K03701: excinuclease ABC subunit A|g__Methanobrevibacter.s__Methanobrevibacter_millerae	3.08e-07	3.19e-07	2.97e-07	3.14e-07	2.91e-07	3.04e-07	3.22e-07	Methanobrevibacter_millerae	3.08e-07	1.14e-08	1	K03701
K03775: FKBP-type peptidyl-prolyl cis-trans isomerase SlyD [EC:5.2.1.8]|g__Methanobrevibacter.s__Methanobrevibacter_millerae	3.75e-07	3.46e-07	4.04e-07	3.53e-07	3.71e-07	3.46e-07	3.72e-07	Methanobrevibacter_millerae	3.67e-07	2.06e-08	1	K03775
K03780: L(+)-tartrate dehydratase beta subunit [EC:4.2.1.32]|g__Methanobrevibacter.s__Methanobrevibacter_millerae	8.49e-08	1.14e-07	5.59e-08	7.98e-08	1.05e-07	9.43e-08	1.22e-07	Methanobrevibacter_millerae	9.37e-08	2.25e-08	1	K03780
K04483: DNA repair protein RadA|g__Methanobrevibacter.s__Methanobrevibacter_millerae	5.83e-07	6.36e-07	5.3e-07	6.76e-07	6.46e-07	5.44e-07	6.59e-07	Methanobrevibacter_millerae	6.11e-07	5.8e-08	1	K04483
K04566: lysyl-tRNA synthetase, class I [EC:6.1.1.6]|g__Methanobrevibacter.s__Methanobrevibacter_millerae	1.69e-07	1.19e-07	2.18e-07	1.72e-07	2.18e-07	1.55e-07	1.46e-07	Methanobrevibacter_millerae	1.71e-07	3.65e-08	1	K04566
K04653: hydrogenase expression/formation protein HypC|g__Methanobrevibacter.s__Methanobrevibacter_millerae	4.93e-07	5.36e-07	4.5e-07	5.57e-07	5.37e-07	4.72e-07	3.72e-07	Methanobrevibacter_millerae	4.88e-07	6.41e-08	1	K04653
K04758: ferrous iron transport protein A|g__Methanobrevibacter.s__Methanobrevibacter_millerae	5.05e-07	1.35e-07	8.74e-07	7.23e-07	2.48e-07	6.78e-07	6.15e-07	Methanobrevibacter_millerae	5.4e-07	2.65e-07	1	K04758
K04759: ferrous iron transport protein B|g__Methanobrevibacter.s__Methanobrevibacter_millerae	3.85e-07	4.54e-07	3.16e-07	4.03e-07	2.49e-07	3.6e-07	4.98e-07	Methanobrevibacter_millerae	3.81e-07	8.33e-08	1	K04759
K04798: prefoldin beta subunit|g__Methanobrevibacter.s__Methanobrevibacter_millerae	1.28e-06	1.65e-06	9.06e-07	1.45e-06	1.38e-06	1.83e-06	1.56e-06	Methanobrevibacter_millerae	1.44e-06	2.96e-07	1	K04798
K04801: replication factor C small subunit|g__Methanobrevibacter.s__Methanobrevibacter_millerae	2.73e-07	2.93e-07	2.52e-07	2.35e-07	3e-07	2.95e-07	2.72e-07	Methanobrevibacter_millerae	2.74e-07	2.41e-08	1	K04801
K04802: proliferating cell nuclear antigen|g__Methanobrevibacter.s__Methanobrevibacter_millerae	1.72e-06	1.42e-06	2.02e-06	1.77e-06	1.68e-06	1.2e-06	2.05e-06	Methanobrevibacter_millerae	1.69e-06	3.05e-07	1	K04802
K05919: superoxide reductase [EC:1.15.1.2]|g__Methanobrevibacter.s__Methanobrevibacter_millerae	1.57e-07	2.3e-07	8.44e-08	9.81e-08	1.54e-07	1.42e-07	7.34e-08	Methanobrevibacter_millerae	1.34e-07	5.42e-08	1	K05919
K05979: 2-phosphosulfolactate phosphatase [EC:3.1.3.71]|g__Methanobrevibacter.s__Methanobrevibacter_millerae	1.71e-07	1.76e-07	1.66e-07	1.72e-07	1.7e-07	1.72e-07	1.79e-07	Methanobrevibacter_millerae	1.72e-07	4.19e-09	1	K05979
K06147: ATP-binding cassette, subfamily B, bacterial|g__Methanobrevibacter.s__Methanobrevibacter_millerae	1.54e-07	1.69e-07	1.39e-07	1.94e-07	1.47e-07	1.6e-07	1.51e-07	Methanobrevibacter_millerae	1.59e-07	1.81e-08	1	K06147
K06153: undecaprenyl-diphosphatase [EC:3.6.1.27]|g__Methanobrevibacter.s__Methanobrevibacter_millerae	2.2e-07	1.56e-07	2.84e-07	1.54e-07	2.11e-07	2.51e-07	2.9e-07	Methanobrevibacter_millerae	2.24e-07	5.54e-08	1	K06153
K06174: ATP-binding cassette, sub-family E, member 1|g__Methanobrevibacter.s__Methanobrevibacter_millerae	2.38e-07	2.42e-07	2.34e-07	2.28e-07	2.39e-07	2.43e-07	2.39e-07	Methanobrevibacter_millerae	2.38e-07	5.13e-09	1	K06174
K06863: 5-formaminoimidazole-4-carboxamide-1-(beta)-D-ribofuranosyl 5'-monophosphate synthetase [EC:6.3.4.23]|g__Methanobrevibacter.s__Methanobrevibacter_millerae	2.71e-07	3.05e-07	2.36e-07	2.88e-07	2.61e-07	2.77e-07	2.7e-07	Methanobrevibacter_millerae	2.73e-07	2.16e-08	1	K06863
K06865: ATPase|g__Methanobrevibacter.s__Methanobrevibacter_millerae	1.07e-07	1.39e-07	7.41e-08	1.63e-07	1.61e-07	9.76e-08	1.14e-07	Methanobrevibacter_millerae	1.22e-07	3.33e-08	1	K06865
K06874: zinc finger protein|g__Methanobrevibacter.s__Methanobrevibacter_millerae	7.55e-08	7.23e-08	7.87e-08	7.85e-08	8.1e-08	7.83e-08	7.9e-08	Methanobrevibacter_millerae	7.76e-08	2.84e-09	1	K06874
K06875: programmed cell death protein 5|g__Methanobrevibacter.s__Methanobrevibacter_millerae	3.95e-07	2.46e-07	5.45e-07	5.32e-07	4.43e-07	5.6e-07	4.05e-07	Methanobrevibacter_millerae	4.47e-07	1.11e-07	1	K06875
K06889: uncharacterized protein|g__Methanobrevibacter.s__Methanobrevibacter_millerae	7.75e-08	1.04e-07	5.09e-08	1.25e-07	7.96e-08	6.39e-08	7.68e-08	Methanobrevibacter_millerae	8.25e-08	2.48e-08	1	K06889
K06927: diphthine-ammonia ligase [EC:6.3.1.14]|g__Methanobrevibacter.s__Methanobrevibacter_millerae	6.28e-08	6.01e-08	6.54e-08	5.98e-08	6.31e-08	6.33e-08	6.41e-08	Methanobrevibacter_millerae	6.27e-08	2.04e-09	1	K06927
K06937: 7,8-dihydro-6-hydroxymethylpterin dimethyltransferase [EC:2.1.1.-]|g__Methanobrevibacter.s__Methanobrevibacter_millerae	1.81e-07	2.55e-07	1.06e-07	1.55e-07	3.09e-07	5.95e-08	2.29e-07	Methanobrevibacter_millerae	1.85e-07	8.67e-08	1	K06937
K06942: ribosome-binding ATPase|g__Methanobrevibacter.s__Methanobrevibacter_millerae	1.81e-07	6.14e-08	3e-07	2.96e-07	8.15e-08	1.78e-08	3.49e-07	Methanobrevibacter_millerae	1.84e-07	1.33e-07	1	K06942
K06966: pyrimidine/purine-5'-nucleotide nucleosidase [EC:3.2.2.10 3.2.2.-]|g__Methanobrevibacter.s__Methanobrevibacter_millerae	6.06e-08	8.44e-08	3.67e-08	8.5e-09	5.1e-08	1.24e-07	9.47e-08	Methanobrevibacter_millerae	6.57e-08	3.86e-08	1	K06966
K07027: glycosyltransferase 2 family protein|g__Methanobrevibacter.s__Methanobrevibacter_millerae	7.79e-08	9.43e-08	6.15e-08	7.31e-08	6.99e-08	9.21e-08	9.18e-08	Methanobrevibacter_millerae	8.01e-08	1.28e-08	1	K07027
K07075: uncharacterized protein|g__Methanobrevibacter.s__Methanobrevibacter_millerae	4.31e-07	2.9e-07	5.71e-07	3.51e-07	4.89e-07	4.91e-07	5.65e-07	Methanobrevibacter_millerae	4.55e-07	1.05e-07	1	K07075
K07079: uncharacterized protein|g__Methanobrevibacter.s__Methanobrevibacter_millerae	2.34e-07	2.12e-07	2.55e-07	2.06e-07	2.56e-07	2.12e-07	2.27e-07	Methanobrevibacter_millerae	2.29e-07	2.06e-08	1	K07079
K07133: uncharacterized protein|g__Methanobrevibacter.s__Methanobrevibacter_millerae	2.84e-06	2.75e-06	2.92e-06	2.74e-06	2.93e-06	2.94e-06	2.89e-06	Methanobrevibacter_millerae	2.86e-06	8.43e-08	1	K07133
K07158: uncharacterized protein|g__Methanobrevibacter.s__Methanobrevibacter_millerae	1.52e-06	9.62e-07	2.08e-06	9.58e-07	1.39e-06	9.47e-07	1.2e-06	Methanobrevibacter_millerae	1.29e-06	4.14e-07	1	K07158
K07213: copper chaperone|g__Methanobrevibacter.s__Methanobrevibacter_millerae	2.21e-07	3.33e-07	1.09e-07	1.94e-07	5.28e-09	2.82e-07	1.29e-07	Methanobrevibacter_millerae	1.82e-07	1.11e-07	1	K07213
K07244: mgtE-like transporter|g__Methanobrevibacter.s__Methanobrevibacter_millerae	7.78e-08	8.66e-08	6.9e-08	8.23e-08	7.77e-08	7.41e-08	9.13e-08	Methanobrevibacter_millerae	7.98e-08	7.55e-09	1	K07244
K07254: tRNA (cytidine56-2'-O)-methyltransferase [EC:2.1.1.206]|g__Methanobrevibacter.s__Methanobrevibacter_millerae	1.98e-07	2.18e-07	1.78e-07	1.95e-07	1.82e-07	1.93e-07	1.75e-07	Methanobrevibacter_millerae	1.91e-07	1.47e-08	1	K07254
K07388: hydrogenase expression/formation protein|g__Methanobrevibacter.s__Methanobrevibacter_millerae	2.19e-07	1.58e-07	2.8e-07	3.14e-07	1.38e-07	1.98e-07	2.57e-07	Methanobrevibacter_millerae	2.23e-07	6.43e-08	1	K07388
K07392: AAA family ATPase|g__Methanobrevibacter.s__Methanobrevibacter_millerae	8.93e-08	1.08e-07	7.06e-08	8.21e-08	6.87e-08	7.45e-08	1.03e-07	Methanobrevibacter_millerae	8.52e-08	1.56e-08	1	K07392
K07463: archaea-specific RecJ-like exonuclease|g__Methanobrevibacter.s__Methanobrevibacter_millerae	3.17e-07	3.51e-07	2.83e-07	2.8e-07	2.89e-07	3.2e-07	3.31e-07	Methanobrevibacter_millerae	3.1e-07	2.69e-08	1	K07463
K07491: putative transposase|g__Methanobrevibacter.s__Methanobrevibacter_millerae	1.59e-07	2.08e-07	1.09e-07	2.01e-07	1.21e-07	2.36e-07	1.76e-07	Methanobrevibacter_millerae	1.73e-07	4.65e-08	1	K07491
K07496: putative transposase|g__Methanobrevibacter.s__Methanobrevibacter_millerae	4e-06	4.56e-06	3.44e-06	2.5e-06	3.44e-06	4.26e-06	3.31e-06	Methanobrevibacter_millerae	3.64e-06	6.89e-07	1	K07496
K07503: endonuclease [EC:3.1.-.-]|g__Methanobrevibacter.s__Methanobrevibacter_millerae	1.11e-07	1.34e-07	8.78e-08	1.06e-07	1.1e-07	1.28e-07	1.02e-07	Methanobrevibacter_millerae	1.11e-07	1.56e-08	1	K07503
K07561: 2-(3-amino-3-carboxypropyl)histidine synthase [EC:2.5.1.108]|g__Methanobrevibacter.s__Methanobrevibacter_millerae	7.8e-08	8.94e-08	6.66e-08	7.53e-08	7.53e-08	8.4e-08	7.95e-08	Methanobrevibacter_millerae	7.83e-08	7.21e-09	1	K07561
K07572: putative nucleotide binding protein|g__Methanobrevibacter.s__Methanobrevibacter_millerae	2.39e-07	2.63e-07	2.14e-07	2.76e-07	2.01e-07	2.17e-07	2.32e-07	Methanobrevibacter_millerae	2.35e-07	2.71e-08	1	K07572
K07580: Zn-ribbon RNA-binding protein|g__Methanobrevibacter.s__Methanobrevibacter_millerae	7.77e-07	4.84e-07	1.07e-06	8.04e-07	5.66e-07	9.61e-07	5.92e-07	Methanobrevibacter_millerae	7.51e-07	2.16e-07	1	K07580
K07728: putative transcriptional regulator|g__Methanobrevibacter.s__Methanobrevibacter_millerae	8.07e-08	8.16e-08	7.98e-08	8.03e-08	8e-08	8.03e-08	8.03e-08	Methanobrevibacter_millerae	8.04e-08	5.88e-10	1	K07728
K08963: methylthioribose-1-phosphate isomerase [EC:5.3.1.23]|g__Methanobrevibacter.s__Methanobrevibacter_millerae	1.59e-07	1.49e-07	1.69e-07	1.52e-07	1.47e-07	1.8e-07	1.53e-07	Methanobrevibacter_millerae	1.58e-07	1.2e-08	1	K08963
K08974: putative membrane protein|g__Methanobrevibacter.s__Methanobrevibacter_millerae	1.85e-07	1.77e-07	1.93e-07	1.66e-07	1.98e-07	1.79e-07	1.89e-07	Methanobrevibacter_millerae	1.84e-07	1.08e-08	1	K08974
K09139: uncharacterized protein|g__Methanobrevibacter.s__Methanobrevibacter_millerae	1.72e-07	1.7e-07	1.74e-07	1.74e-07	1.75e-07	1.75e-07	1.69e-07	Methanobrevibacter_millerae	1.73e-07	2.43e-09	1	K09139
K09141: uncharacterized protein|g__Methanobrevibacter.s__Methanobrevibacter_millerae	1.25e-07	1.82e-07	6.8e-08	1.74e-07	1.35e-07	8.89e-08	4.22e-08	Methanobrevibacter_millerae	1.16e-07	5.27e-08	1	K09141
K09142: uncharacterized protein|g__Methanobrevibacter.s__Methanobrevibacter_millerae	2.35e-06	2.28e-06	2.42e-06	2.33e-06	2.19e-06	2.45e-06	2.37e-06	Methanobrevibacter_millerae	2.34e-06	8.73e-08	1	K09142
K09154: uncharacterized protein|g__Methanobrevibacter.s__Methanobrevibacter_millerae	1.11e-06	9.91e-07	1.23e-06	8.81e-07	1.37e-06	1.11e-06	1.01e-06	Methanobrevibacter_millerae	1.1e-06	1.62e-07	1	K09154
K09721: uncharacterized protein|g__Methanobrevibacter.s__Methanobrevibacter_millerae	6.88e-07	9.59e-07	4.17e-07	8.64e-07	1.02e-06	2.83e-08	9.43e-07	Methanobrevibacter_millerae	7.03e-07	3.62e-07	1	K09721
K09733: (5-formylfuran-3-yl)methyl phosphate synthase [EC:4.2.3.153]|g__Methanobrevibacter.s__Methanobrevibacter_millerae	2.52e-07	2.45e-07	2.58e-07	2.54e-07	2.52e-07	2.53e-07	2.47e-07	Methanobrevibacter_millerae	2.52e-07	4.35e-09	1	K09733
K09735: uncharacterized protein|g__Methanobrevibacter.s__Methanobrevibacter_millerae	2.4e-07	3.25e-07	1.54e-07	1.65e-07	3.25e-07	4.53e-07	9.98e-08	Methanobrevibacter_millerae	2.52e-07	1.24e-07	1	K09735
K09759: nondiscriminating aspartyl-tRNA synthetase [EC:6.1.1.23]|g__Methanobrevibacter.s__Methanobrevibacter_millerae	1.23e-06	1.07e-06	1.39e-06	1.19e-06	1.26e-06	1.4e-06	9.49e-07	Methanobrevibacter_millerae	1.21e-06	1.63e-07	1	K09759
K09951: CRISPR-associated protein Cas2|g__Methanobrevibacter.s__Methanobrevibacter_millerae	1.39e-07	1.68e-07	1.1e-07	1.36e-07	2.1e-07	1.08e-07	7.27e-08	Methanobrevibacter_millerae	1.35e-07	4.47e-08	1	K09951
K10206: LL-diaminopimelate aminotransferase [EC:2.6.1.83]|g__Methanobrevibacter.s__Methanobrevibacter_millerae	8.25e-08	8.82e-08	7.68e-08	8.19e-08	9.2e-08	8.58e-08	9.03e-08	Methanobrevibacter_millerae	8.54e-08	5.33e-09	1	K10206
K10747: DNA ligase 1 [EC:6.5.1.1 6.5.1.6 6.5.1.7]|g__Methanobrevibacter.s__Methanobrevibacter_millerae	9.34e-08	9.9e-08	8.77e-08	9.97e-08	9.75e-08	1.04e-07	8.39e-08	Methanobrevibacter_millerae	9.5e-08	7.12e-09	1	K10747
K11131: H/ACA ribonucleoprotein complex subunit 4 [EC:5.4.99.-]|g__Methanobrevibacter.s__Methanobrevibacter_millerae	2.5e-07	2.61e-07	2.38e-07	2.51e-07	2.23e-07	2.37e-07	2.49e-07	Methanobrevibacter_millerae	2.44e-07	1.24e-08	1	K11131
K13525: transitional endoplasmic reticulum ATPase|g__Methanobrevibacter.s__Methanobrevibacter_millerae	1.63e-07	1.67e-07	1.58e-07	1.63e-07	1.67e-07	1.54e-07	1.63e-07	Methanobrevibacter_millerae	1.62e-07	4.71e-09	1	K13525
K13812: bifunctional enzyme Fae/Hps [EC:4.2.1.147 4.1.2.43]|g__Methanobrevibacter.s__Methanobrevibacter_millerae	4.71e-07	5.39e-07	4.03e-07	5.1e-07	6.47e-07	4.9e-07	4.99e-07	Methanobrevibacter_millerae	5.08e-07	7.43e-08	1	K13812
K14105: energy-converting hydrogenase A subunit N|g__Methanobrevibacter.s__Methanobrevibacter_millerae	3.14e-07	2.12e-07	4.16e-07	3.93e-07	3.13e-07	3.61e-07	2.79e-07	Methanobrevibacter_millerae	3.27e-07	6.99e-08	1	K14105
K14127: F420-non-reducing hydrogenase iron-sulfur subunit [EC:1.12.99.- 1.8.98.5 1.8.98.6]|g__Methanobrevibacter.s__Methanobrevibacter_millerae	5.1e-06	5.12e-06	5.07e-06	5.12e-06	5.1e-06	5.08e-06	5.1e-06	Methanobrevibacter_millerae	5.1e-06	1.86e-08	1	K14127
K14564: nucleolar protein 56|g__Methanobrevibacter.s__Methanobrevibacter_millerae	6.78e-08	6.49e-08	7.06e-08	7.2e-08	6.84e-08	6.82e-08	6.55e-08	Methanobrevibacter_millerae	6.82e-08	2.54e-09	1	K14564
K14574: ribosome maturation protein SDO1|g__Methanobrevibacter.s__Methanobrevibacter_millerae	2.5e-07	2.11e-07	2.89e-07	2.52e-07	2.51e-07	2.87e-07	2.29e-07	Methanobrevibacter_millerae	2.53e-07	2.83e-08	1	K14574
K14656: FAD synthetase [EC:2.7.7.2]|g__Methanobrevibacter.s__Methanobrevibacter_millerae	3.17e-07	1.43e-07	4.9e-07	2.93e-07	4.59e-07	3.32e-07	3.27e-07	Methanobrevibacter_millerae	3.37e-07	1.14e-07	1	K14656
K15635: 2,3-bisphosphoglycerate-independent phosphoglycerate mutase [EC:5.4.2.12]|g__Methanobrevibacter.s__Methanobrevibacter_millerae	1.42e-07	1.56e-07	1.27e-07	1.38e-07	1.51e-07	1.37e-07	1.26e-07	Methanobrevibacter_millerae	1.4e-07	1.12e-08	1	K15635
K15778: phosphomannomutase / phosphoglucomutase [EC:5.4.2.8 5.4.2.2]|g__Methanobrevibacter.s__Methanobrevibacter_millerae	1.25e-07	9.64e-08	1.54e-07	1.02e-07	1.7e-07	1.09e-07	1.32e-07	Methanobrevibacter_millerae	1.27e-07	2.74e-08	1	K15778
K16792: methanogen homoaconitase large subunit [EC:4.2.1.114]|g__Methanobrevibacter.s__Methanobrevibacter_millerae	1.54e-07	1.25e-07	1.82e-07	1.71e-07	1.58e-07	1.24e-07	1.44e-07	Methanobrevibacter_millerae	1.51e-07	2.19e-08	1	K16792
K17488: GTP cyclohydrolase IV [EC:3.5.4.39]|g__Methanobrevibacter.s__Methanobrevibacter_millerae	1.31e-07	1.21e-07	1.4e-07	1.44e-07	1.33e-07	1.23e-07	1.37e-07	Methanobrevibacter_millerae	1.33e-07	8.5e-09	1	K17488
K17830: digeranylgeranylglycerophospholipid reductase [EC:1.3.1.101 1.3.7.11]|g__Methanobrevibacter.s__Methanobrevibacter_millerae	1.79e-07	1.55e-07	2.03e-07	1.52e-07	1.38e-07	2.04e-07	2.01e-07	Methanobrevibacter_millerae	1.76e-07	2.77e-08	1	K17830
K17870: NADH oxidase (H2O2-forming) [EC:1.6.3.3]|g__Methanobrevibacter.s__Methanobrevibacter_millerae	1.92e-07	2.25e-07	1.59e-07	2.54e-07	1.82e-07	1.81e-07	1.86e-07	Methanobrevibacter_millerae	1.97e-07	3.19e-08	1	K17870
K18532: adenylate kinase [EC:2.7.4.3]|g__Methanobrevibacter.s__Methanobrevibacter_millerae	8.93e-08	1.08e-07	7.06e-08	9.86e-08	9.37e-08	8.19e-08	8.18e-08	Methanobrevibacter_millerae	8.91e-08	1.24e-08	1	K18532
K19664: CDP-2,3-bis-(O-geranylgeranyl)-sn-glycerol synthase [EC:2.7.7.67]|g__Methanobrevibacter.s__Methanobrevibacter_millerae	8.39e-08	1.33e-07	3.48e-08	5.43e-08	8.8e-08	7.35e-08	1.22e-07	Methanobrevibacter_millerae	8.42e-08	3.48e-08	1	K19664
K19824: rubrerythrin|g__Methanobrevibacter.s__Methanobrevibacter_millerae	6.88e-07	4.83e-07	8.93e-07	7.12e-07	1.05e-06	7.16e-07	5.68e-07	Methanobrevibacter_millerae	7.3e-07	1.91e-07	1	K19824
K21610: Ni-sirohydrochlorin a,c-diamide reductive cyclase subunit CfbC [EC:6.3.3.7]|g__Methanobrevibacter.s__Methanobrevibacter_millerae	1.3e-07	9.9e-08	1.61e-07	1.38e-07	1.23e-07	9.5e-08	1.02e-07	Methanobrevibacter_millerae	1.21e-07	2.41e-08	1	K21610
K21611: Ni-sirohydrochlorin a,c-diamide reductive cyclase subunit CfbD [EC:6.3.3.7]|g__Methanobrevibacter.s__Methanobrevibacter_millerae	1.73e-07	2.05e-07	1.41e-07	2e-07	2.07e-07	1.44e-07	1.8e-07	Methanobrevibacter_millerae	1.79e-07	2.77e-08	1	K21611
K21636: ribonucleoside-triphosphate reductase (formate) [EC:1.1.98.6]|g__Methanobrevibacter.s__Methanobrevibacter_millerae	2.17e-06	1.99e-06	2.34e-06	2.31e-06	2.04e-06	1.81e-06	2.27e-06	Methanobrevibacter_millerae	2.13e-06	1.95e-07	1	K21636
K21903: ArsR family transcriptional regulator, lead/cadmium/zinc/bismuth-responsive transcriptional repressor|g__Methanobrevibacter.s__Methanobrevibacter_millerae	2.29e-07	9.31e-08	3.64e-07	2.8e-07	2.98e-07	2.08e-07	1.86e-07	Methanobrevibacter_millerae	2.37e-07	8.75e-08	1	K21903
K21993: formate transporter|g__Methanobrevibacter.s__Methanobrevibacter_millerae	3.19e-07	2.49e-07	3.89e-07	3.7e-07	3.54e-07	4.25e-07	2.74e-07	Methanobrevibacter_millerae	3.4e-07	6.3e-08	1	K21993
K22447: archaeal chaperonin|g__Methanobrevibacter.s__Methanobrevibacter_millerae	5.85e-07	5.8e-07	5.91e-07	5.8e-07	5.92e-07	5.85e-07	5.88e-07	Methanobrevibacter_millerae	5.86e-07	4.81e-09	1	K22447
