# Supplementary material for: Metagenomic analysis of the camel rumen archaeome and its functional potential
Source: Front Vet Sci. 2026 Jan 23;12:1738018. doi: 10.3389/fvets.2025.1738018 (PMC12880117; doi:10.3389/fvets.2025.1738018)
Supplement: Supplementary Table S3 — Stability analysis of archaeal species in camel rumen samples. Each species is characterized by its mean relative abundance and coefficient of variation (CV) across all samples. [file Table_3.xls]

## Sheet: Table S3
Gene_Family	Sample_1	Sample_2	Sample_3	Sample_4	Sample_5	Sample_6	Sample_7	Species	Mean	SD
UNGROUPED|g__Methanobrevibacter.s__Methanobrevibacter_millerae	0.00022755	0.000209186	0.000245914	0.000203645	0.000191664	0.000243755	0.000223548	Methanobrevibacter_millerae	0.000220752	2.04e-05
K02924: large subunit ribosomal protein L39e|g__Methanobrevibacter.s__Methanobrevibacter_millerae	2.19e-05	2.28e-05	2.09e-05	2.28e-05	2.19e-05	2.03e-05	2.26e-05	Methanobrevibacter_millerae	2.19e-05	9.72e-07
K02927: large subunit ribosomal protein L40e|g__Methanobrevibacter.s__Methanobrevibacter_millerae	1.15e-05	1.07e-05	1.22e-05	1.18e-05	1.11e-05	1.26e-05	1.02e-05	Methanobrevibacter_millerae	1.14e-05	8.42e-07
K02896: large subunit ribosomal protein L24e|g__Methanobrevibacter.s__Methanobrevibacter_millerae	1.02e-05	7.66e-06	1.28e-05	1.56e-05	7.32e-06	9.35e-06	1.35e-05	Methanobrevibacter_millerae	1.09e-05	3.13e-06
K02979: small subunit ribosomal protein S28e|g__Methanobrevibacter.s__Methanobrevibacter_millerae	7.2e-06	8.08e-06	6.31e-06	7.35e-06	9.6e-06	6.69e-06	7.83e-06	Methanobrevibacter_millerae	7.58e-06	1.08e-06
K14127: F420-non-reducing hydrogenase iron-sulfur subunit [EC:1.12.99.- 1.8.98.5 1.8.98.6]|g__Methanobrevibacter.s__Methanobrevibacter_millerae	5.1e-06	5.12e-06	5.07e-06	5.12e-06	5.1e-06	5.08e-06	5.1e-06	Methanobrevibacter_millerae	5.1e-06	1.86e-08
K02948: small subunit ribosomal protein S11|g__Methanobrevibacter.s__Methanobrevibacter_millerae	5.08e-06	4.88e-06	5.27e-06	5.11e-06	5.07e-06	4.95e-06	5.16e-06	Methanobrevibacter_millerae	5.07e-06	1.29e-07
K02950: small subunit ribosomal protein S12|g__Methanobrevibacter.s__Methanobrevibacter_millerae	4.84e-06	4.93e-06	4.75e-06	4.78e-06	4.89e-06	4.71e-06	4.85e-06	Methanobrevibacter_millerae	4.82e-06	7.84e-08
K02118: V/A-type H+/Na+-transporting ATPase subunit B|g__Methanobrevibacter.s__Methanobrevibacter_millerae	4.72e-06	4.32e-06	5.11e-06	5.19e-06	4.71e-06	4.27e-06	4.69e-06	Methanobrevibacter_millerae	4.72e-06	3.5e-07
K02946: small subunit ribosomal protein S10|g__Methanobrevibacter.s__Methanobrevibacter_millerae	4.69e-06	4.86e-06	4.52e-06	4.65e-06	4.58e-06	4.64e-06	4.72e-06	Methanobrevibacter_millerae	4.67e-06	1.09e-07
K01622: fructose 1,6-bisphosphate aldolase/phosphatase [EC:4.1.2.13 3.1.3.11]|g__Methanobrevibacter.s__Methanobrevibacter_millerae	4.53e-06	4.29e-06	4.76e-06	4.7e-06	4.36e-06	4.3e-06	4.47e-06	Methanobrevibacter_millerae	4.49e-06	1.88e-07
K03231: elongation factor 1-alpha|g__Methanobrevibacter.s__Methanobrevibacter_millerae	4.42e-06	4.29e-06	4.54e-06	4.51e-06	4.58e-06	4.37e-06	4.45e-06	Methanobrevibacter_millerae	4.45e-06	1.01e-07
K02904: large subunit ribosomal protein L29|g__Methanobrevibacter.s__Methanobrevibacter_millerae	4.48e-06	3.36e-06	5.6e-06	5.9e-06	3.83e-06	4.09e-06	3.06e-06	Methanobrevibacter_millerae	4.33e-06	1.08e-06
K02978: small subunit ribosomal protein S27e|g__Methanobrevibacter.s__Methanobrevibacter_millerae	4.3e-06	3.44e-06	5.16e-06	3.81e-06	3.48e-06	5e-06	4.75e-06	Methanobrevibacter_millerae	4.28e-06	7.17e-07
K02929: large subunit ribosomal protein L44e|g__Methanobrevibacter.s__Methanobrevibacter_millerae	4.08e-06	3.76e-06	4.39e-06	3.89e-06	4.47e-06	4.42e-06	3.85e-06	Methanobrevibacter_millerae	4.12e-06	3.01e-07
K02921: large subunit ribosomal protein L37Ae|g__Methanobrevibacter.s__Methanobrevibacter_millerae	3.85e-06	3.26e-06	4.43e-06	3.34e-06	4.39e-06	4.82e-06	2.72e-06	Methanobrevibacter_millerae	3.83e-06	7.58e-07
K02977: small subunit ribosomal protein S27Ae|g__Methanobrevibacter.s__Methanobrevibacter_millerae	3.94e-06	2.66e-06	5.22e-06	4.74e-06	2.98e-06	2.83e-06	3.66e-06	Methanobrevibacter_millerae	3.72e-06	9.84e-07
K07496: putative transposase|g__Methanobrevibacter.s__Methanobrevibacter_millerae	4e-06	4.56e-06	3.44e-06	2.5e-06	3.44e-06	4.26e-06	3.31e-06	Methanobrevibacter_millerae	3.64e-06	6.89e-07
K00584: tetrahydromethanopterin S-methyltransferase subunit H [EC:2.1.1.86]|g__Methanobrevibacter.s__Methanobrevibacter_millerae	3.6e-06	3.26e-06	3.94e-06	4.04e-06	3.89e-06	3.74e-06	2.92e-06	Methanobrevibacter_millerae	3.63e-06	4.05e-07
K02956: small subunit ribosomal protein S15|g__Methanobrevibacter.s__Methanobrevibacter_millerae	3.53e-06	3.75e-06	3.31e-06	3.07e-06	3.53e-06	3.41e-06	3.54e-06	Methanobrevibacter_millerae	3.45e-06	2.15e-07
K00319: methylenetetrahydromethanopterin dehydrogenase [EC:1.5.98.1]|g__Methanobrevibacter.s__Methanobrevibacter_millerae	3.59e-06	2.83e-06	4.34e-06	4.82e-06	2.62e-06	3.72e-06	1.63e-06	Methanobrevibacter_millerae	3.36e-06	1.09e-06
K02967: small subunit ribosomal protein S2|g__Methanobrevibacter.s__Methanobrevibacter_millerae	3.41e-06	3.61e-06	3.21e-06	3.25e-06	3.65e-06	3.22e-06	3.19e-06	Methanobrevibacter_millerae	3.36e-06	1.97e-07
K00401: methyl-coenzyme M reductase beta subunit [EC:2.8.4.1]|g__Methanobrevibacter.s__Methanobrevibacter_millerae	3.23e-06	3.19e-06	3.26e-06	3.28e-06	3.19e-06	3.16e-06	3.21e-06	Methanobrevibacter_millerae	3.22e-06	4.23e-08
K02994: small subunit ribosomal protein S8|g__Methanobrevibacter.s__Methanobrevibacter_millerae	3e-06	2.71e-06	3.28e-06	3.08e-06	3.39e-06	3.41e-06	2.48e-06	Methanobrevibacter_millerae	3.05e-06	3.52e-07
K02988: small subunit ribosomal protein S5|g__Methanobrevibacter.s__Methanobrevibacter_millerae	3e-06	2.18e-06	3.82e-06	3.41e-06	3.85e-06	2.45e-06	2.6e-06	Methanobrevibacter_millerae	3.04e-06	6.69e-07
K02982: small subunit ribosomal protein S3|g__Methanobrevibacter.s__Methanobrevibacter_millerae	2.96e-06	2.66e-06	3.26e-06	3.15e-06	3.07e-06	2.68e-06	3.09e-06	Methanobrevibacter_millerae	2.98e-06	2.31e-07
K00200: formylmethanofuran dehydrogenase subunit A [EC:1.2.7.12]|g__Methanobrevibacter.s__Methanobrevibacter_millerae	2.89e-06	2.7e-06	3.07e-06	3.05e-06	2.67e-06	3e-06	3.01e-06	Methanobrevibacter_millerae	2.91e-06	1.66e-07
K02933: large subunit ribosomal protein L6|g__Methanobrevibacter.s__Methanobrevibacter_millerae	2.85e-06	2.42e-06	3.28e-06	2.82e-06	3.32e-06	2.63e-06	2.75e-06	Methanobrevibacter_millerae	2.87e-06	3.29e-07
K07133: uncharacterized protein|g__Methanobrevibacter.s__Methanobrevibacter_millerae	2.84e-06	2.75e-06	2.92e-06	2.74e-06	2.93e-06	2.94e-06	2.89e-06	Methanobrevibacter_millerae	2.86e-06	8.43e-08
K02869: large subunit ribosomal protein L12|g__Methanobrevibacter.s__Methanobrevibacter_millerae	2.83e-06	3.07e-06	2.59e-06	2.69e-06	2.72e-06	3.1e-06	2.93e-06	Methanobrevibacter_millerae	2.85e-06	1.95e-07
K02965: small subunit ribosomal protein S19|g__Methanobrevibacter.s__Methanobrevibacter_millerae	2.88e-06	2.68e-06	3.08e-06	2.7e-06	2.89e-06	2.6e-06	2.66e-06	Methanobrevibacter_millerae	2.78e-06	1.71e-07
K02874: large subunit ribosomal protein L14|g__Methanobrevibacter.s__Methanobrevibacter_millerae	2.76e-06	2.77e-06	2.75e-06	2.76e-06	2.74e-06	2.76e-06	2.76e-06	Methanobrevibacter_millerae	2.76e-06	9.51e-09
K03058: DNA-directed RNA polymerase subunit N [EC:2.7.7.6]|g__Methanobrevibacter.s__Methanobrevibacter_millerae	2.26e-06	3.88e-06	6.32e-07	6.03e-06	5.53e-07	2.42e-06	3.36e-06	Methanobrevibacter_millerae	2.73e-06	1.92e-06
K02117: V/A-type H+/Na+-transporting ATPase subunit A [EC:7.1.2.2 7.2.2.1]|g__Methanobrevibacter.s__Methanobrevibacter_millerae	2.66e-06	2.77e-06	2.55e-06	2.71e-06	2.65e-06	2.69e-06	2.62e-06	Methanobrevibacter_millerae	2.66e-06	6.97e-08
K03236: translation initiation factor 1A|g__Methanobrevibacter.s__Methanobrevibacter_millerae	2.53e-06	2.72e-06	2.34e-06	2.69e-06	2.36e-06	2.95e-06	2.77e-06	Methanobrevibacter_millerae	2.62e-06	2.24e-07
K02122: V/A-type H+/Na+-transporting ATPase subunit F|g__Methanobrevibacter.s__Methanobrevibacter_millerae	2.43e-06	2.71e-06	2.14e-06	2.2e-06	2.49e-06	2.35e-06	2.43e-06	Methanobrevibacter_millerae	2.39e-06	1.9e-07
K09142: uncharacterized protein|g__Methanobrevibacter.s__Methanobrevibacter_millerae	2.35e-06	2.28e-06	2.42e-06	2.33e-06	2.19e-06	2.45e-06	2.37e-06	Methanobrevibacter_millerae	2.34e-06	8.73e-08
K02931: large subunit ribosomal protein L5|g__Methanobrevibacter.s__Methanobrevibacter_millerae	2.29e-06	2.11e-06	2.46e-06	1.94e-06	2.51e-06	2.41e-06	2.41e-06	Methanobrevibacter_millerae	2.3e-06	2.08e-07
K02912: large subunit ribosomal protein L32e|g__Methanobrevibacter.s__Methanobrevibacter_millerae	2.54e-06	3.02e-06	2.05e-06	2.07e-06	2.64e-06	1.36e-06	2.27e-06	Methanobrevibacter_millerae	2.28e-06	5.3e-07
K02906: large subunit ribosomal protein L3|g__Methanobrevibacter.s__Methanobrevibacter_millerae	2.15e-06	1.97e-06	2.33e-06	2.29e-06	2.22e-06	2.1e-06	2.18e-06	Methanobrevibacter_millerae	2.18e-06	1.21e-07
K02996: small subunit ribosomal protein S9|g__Methanobrevibacter.s__Methanobrevibacter_millerae	2.15e-06	2.4e-06	1.89e-06	2.59e-06	2.22e-06	1.85e-06	2.18e-06	Methanobrevibacter_millerae	2.18e-06	2.62e-07
K02863: large subunit ribosomal protein L1|g__Methanobrevibacter.s__Methanobrevibacter_millerae	2.16e-06	2.17e-06	2.15e-06	2.16e-06	2.16e-06	2.16e-06	2.16e-06	Methanobrevibacter_millerae	2.16e-06	5.77e-09
K02886: large subunit ribosomal protein L2|g__Methanobrevibacter.s__Methanobrevibacter_millerae	2.25e-06	1.94e-06	2.55e-06	2.37e-06	2.04e-06	2.05e-06	1.74e-06	Methanobrevibacter_millerae	2.13e-06	2.74e-07
K21636: ribonucleoside-triphosphate reductase (formate) [EC:1.1.98.6]|g__Methanobrevibacter.s__Methanobrevibacter_millerae	2.17e-06	1.99e-06	2.34e-06	2.31e-06	2.04e-06	1.81e-06	2.27e-06	Methanobrevibacter_millerae	2.13e-06	1.95e-07
K02974: small subunit ribosomal protein S24e|g__Methanobrevibacter.s__Methanobrevibacter_millerae	2.17e-06	2.07e-06	2.26e-06	2.04e-06	2.05e-06	2.16e-06	2.08e-06	Methanobrevibacter_millerae	2.12e-06	8.07e-08
K02885: large subunit ribosomal protein L19e|g__Methanobrevibacter.s__Methanobrevibacter_millerae	2.06e-06	1.91e-06	2.2e-06	1.94e-06	2.21e-06	2.1e-06	1.9e-06	Methanobrevibacter_millerae	2.05e-06	1.32e-07
K03421: methyl-coenzyme M reductase subunit C|g__Methanobrevibacter.s__Methanobrevibacter_millerae	2.02e-06	2.08e-06	1.96e-06	1.96e-06	1.92e-06	1.98e-06	1.95e-06	Methanobrevibacter_millerae	1.98e-06	5.3e-08
K02217: ferritin [EC:1.16.3.2]|g__Methanobrevibacter.s__Methanobrevibacter_millerae	1.86e-06	2.12e-06	1.6e-06	1.94e-06	1.69e-06	2.16e-06	2.19e-06	Methanobrevibacter_millerae	1.94e-06	2.34e-07
K00443: coenzyme F420 hydrogenase subunit gamma [EC:1.12.98.1]|g__Methanobrevibacter.s__Methanobrevibacter_millerae	1.8e-06	1.88e-06	1.72e-06	1.74e-06	2.01e-06	1.8e-06	1.62e-06	Methanobrevibacter_millerae	1.8e-06	1.24e-07
K03238: translation initiation factor 2 subunit 2|g__Methanobrevibacter.s__Methanobrevibacter_millerae	1.88e-06	1.52e-06	2.23e-06	1.59e-06	1.88e-06	1.63e-06	1.86e-06	Methanobrevibacter_millerae	1.8e-06	2.42e-07
K04802: proliferating cell nuclear antigen|g__Methanobrevibacter.s__Methanobrevibacter_millerae	1.72e-06	1.42e-06	2.02e-06	1.77e-06	1.68e-06	1.2e-06	2.05e-06	Methanobrevibacter_millerae	1.69e-06	3.05e-07
K00262: glutamate dehydrogenase (NADP+) [EC:1.4.1.4]|g__Methanobrevibacter.s__Methanobrevibacter_millerae	1.62e-06	1.33e-06	1.9e-06	1.7e-06	1.6e-06	2.2e-06	1.32e-06	Methanobrevibacter_millerae	1.67e-06	3.11e-07
K00580: tetrahydromethanopterin S-methyltransferase subunit D [EC:2.1.1.86]|g__Methanobrevibacter.s__Methanobrevibacter_millerae	1.62e-06	1.62e-06	1.61e-06	1.61e-06	1.62e-06	1.61e-06	1.62e-06	Methanobrevibacter_millerae	1.62e-06	5.35e-09
K00203: formylmethanofuran dehydrogenase subunit D [EC:1.2.7.12]|g__Methanobrevibacter.s__Methanobrevibacter_millerae	1.63e-06	1.06e-06	2.2e-06	1.76e-06	8.87e-07	1.25e-06	2.31e-06	Methanobrevibacter_millerae	1.59e-06	5.49e-07
K02930: large subunit ribosomal protein L4e|g__Methanobrevibacter.s__Methanobrevibacter_millerae	1.56e-06	1.51e-06	1.6e-06	1.57e-06	1.59e-06	1.55e-06	1.49e-06	Methanobrevibacter_millerae	1.55e-06	4.03e-08
K00170: pyruvate ferredoxin oxidoreductase beta subunit [EC:1.2.7.1]|g__Methanobrevibacter.s__Methanobrevibacter_millerae	1.42e-06	1.1e-06	1.74e-06	1.16e-06	1.64e-06	1.55e-06	1.63e-06	Methanobrevibacter_millerae	1.46e-06	2.48e-07
K02962: small subunit ribosomal protein S17e|g__Methanobrevibacter.s__Methanobrevibacter_millerae	1.4e-06	1.08e-06	1.71e-06	1.84e-06	1.31e-06	1.04e-06	1.7e-06	Methanobrevibacter_millerae	1.44e-06	3.18e-07
K04798: prefoldin beta subunit|g__Methanobrevibacter.s__Methanobrevibacter_millerae	1.28e-06	1.65e-06	9.06e-07	1.45e-06	1.38e-06	1.83e-06	1.56e-06	Methanobrevibacter_millerae	1.44e-06	2.96e-07
K01499: methenyltetrahydromethanopterin cyclohydrolase [EC:3.5.4.27]|g__Methanobrevibacter.s__Methanobrevibacter_millerae	1.38e-06	1.35e-06	1.4e-06	1.36e-06	1.38e-06	1.34e-06	1.43e-06	Methanobrevibacter_millerae	1.38e-06	3.09e-08
K02867: large subunit ribosomal protein L11|g__Methanobrevibacter.s__Methanobrevibacter_millerae	1.35e-06	1.21e-06	1.48e-06	1.41e-06	1.45e-06	1.38e-06	1.29e-06	Methanobrevibacter_millerae	1.37e-06	9.36e-08
K02883: large subunit ribosomal protein L18e|g__Methanobrevibacter.s__Methanobrevibacter_millerae	1.41e-06	1.28e-06	1.53e-06	1.28e-06	1.35e-06	1.31e-06	1.37e-06	Methanobrevibacter_millerae	1.36e-06	8.84e-08
K03147: phosphomethylpyrimidine synthase [EC:4.1.99.17]|g__Methanobrevibacter.s__Methanobrevibacter_millerae	1.38e-06	1.11e-06	1.64e-06	1.12e-06	1.56e-06	1.53e-06	1.09e-06	Methanobrevibacter_millerae	1.35e-06	2.38e-07
K03237: translation initiation factor 2 subunit 1|g__Methanobrevibacter.s__Methanobrevibacter_millerae	1.34e-06	1.44e-06	1.24e-06	1.35e-06	1.35e-06	1.23e-06	1.33e-06	Methanobrevibacter_millerae	1.33e-06	7.18e-08
K00440: coenzyme F420 hydrogenase subunit alpha [EC:1.12.98.1]|g__Methanobrevibacter.s__Methanobrevibacter_millerae	1.32e-06	1.13e-06	1.5e-06	1.3e-06	1.3e-06	1.36e-06	1.28e-06	Methanobrevibacter_millerae	1.31e-06	1.1e-07
K07158: uncharacterized protein|g__Methanobrevibacter.s__Methanobrevibacter_millerae	1.52e-06	9.62e-07	2.08e-06	9.58e-07	1.39e-06	9.47e-07	1.2e-06	Methanobrevibacter_millerae	1.29e-06	4.14e-07
K02892: large subunit ribosomal protein L23|g__Methanobrevibacter.s__Methanobrevibacter_millerae	1.34e-06	7.61e-07	1.92e-06	1.13e-06	1.56e-06	9.1e-07	1.3e-06	Methanobrevibacter_millerae	1.27e-06	3.92e-07
K09759: nondiscriminating aspartyl-tRNA synthetase [EC:6.1.1.23]|g__Methanobrevibacter.s__Methanobrevibacter_millerae	1.23e-06	1.07e-06	1.39e-06	1.19e-06	1.26e-06	1.4e-06	9.49e-07	Methanobrevibacter_millerae	1.21e-06	1.63e-07
K02995: small subunit ribosomal protein S8e|g__Methanobrevibacter.s__Methanobrevibacter_millerae	1.14e-06	8.84e-07	1.4e-06	1.46e-06	1.63e-06	1e-06	8.5e-07	Methanobrevibacter_millerae	1.19e-06	3.05e-07
K00125: formate dehydrogenase (coenzyme F420) beta subunit [EC:1.17.98.3 1.8.98.6]|g__Methanobrevibacter.s__Methanobrevibacter_millerae	1.14e-06	1.2e-06	1.08e-06	1.11e-06	1.28e-06	1.14e-06	1.27e-06	Methanobrevibacter_millerae	1.17e-06	7.79e-08
K02120: V/A-type H+/Na+-transporting ATPase subunit D|g__Methanobrevibacter.s__Methanobrevibacter_millerae	1.17e-06	1.07e-06	1.27e-06	1.16e-06	1.13e-06	1.03e-06	1.04e-06	Methanobrevibacter_millerae	1.12e-06	8.52e-08
K09154: uncharacterized protein|g__Methanobrevibacter.s__Methanobrevibacter_millerae	1.11e-06	9.91e-07	1.23e-06	8.81e-07	1.37e-06	1.11e-06	1.01e-06	Methanobrevibacter_millerae	1.1e-06	1.62e-07
K03390: heterodisulfide reductase subunit C2 [EC:1.8.7.3 1.8.98.4 1.8.98.5 1.8.98.6]|g__Methanobrevibacter.s__Methanobrevibacter_millerae	1.1e-06	1.05e-06	1.14e-06	1.06e-06	9.94e-07	1.14e-06	1.14e-06	Methanobrevibacter_millerae	1.09e-06	5.67e-08
K02991: small subunit ribosomal protein S6e|g__Methanobrevibacter.s__Methanobrevibacter_millerae	1.08e-06	1.07e-06	1.08e-06	1.07e-06	1.08e-06	1.07e-06	1.08e-06	Methanobrevibacter_millerae	1.08e-06	5.35e-09
K02910: large subunit ribosomal protein L31e|g__Methanobrevibacter.s__Methanobrevibacter_millerae	9.15e-07	1.1e-07	1.72e-06	1.24e-06	2.52e-06	4.15e-07	4.66e-07	Methanobrevibacter_millerae	1.06e-06	8.46e-07
K02915: large subunit ribosomal protein L34e|g__Methanobrevibacter.s__Methanobrevibacter_millerae	1.09e-06	9.09e-07	1.28e-06	8.04e-07	1.13e-06	1.36e-06	8.57e-07	Methanobrevibacter_millerae	1.06e-06	2.14e-07
K03389: heterodisulfide reductase subunit B2 [EC:1.8.7.3 1.8.98.4 1.8.98.5 1.8.98.6]|g__Methanobrevibacter.s__Methanobrevibacter_millerae	1.13e-06	9.26e-07	1.33e-06	8.35e-07	1.22e-06	9.24e-07	1.07e-06	Methanobrevibacter_millerae	1.06e-06	1.78e-07
K02952: small subunit ribosomal protein S13|g__Methanobrevibacter.s__Methanobrevibacter_millerae	1.04e-06	7.22e-07	1.36e-06	7.67e-07	1.15e-06	1.09e-06	1.03e-06	Methanobrevibacter_millerae	1.02e-06	2.2e-07
K01079: phosphoserine phosphatase [EC:3.1.3.3]|g__Methanobrevibacter.s__Methanobrevibacter_millerae	1.02e-06	9.37e-07	1.11e-06	1.05e-06	1.01e-06	1.05e-06	8.48e-07	Methanobrevibacter_millerae	1e-06	8.62e-08
K03042: DNA-directed RNA polymerase subunit A" [EC:2.7.7.6]|g__Methanobrevibacter.s__Methanobrevibacter_millerae	9.83e-07	9.45e-07	1.02e-06	9.48e-07	9.64e-07	9.83e-07	9.46e-07	Methanobrevibacter_millerae	9.7e-07	2.76e-08
K03120: transcription initiation factor TFIID TATA-box-binding protein|g__Methanobrevibacter.s__Methanobrevibacter_millerae	9.35e-07	7.79e-07	1.09e-06	1.09e-06	8.14e-07	9.55e-07	9.68e-07	Methanobrevibacter_millerae	9.47e-07	1.21e-07
K02049: NitT/TauT family transport system ATP-binding protein|g__Methanobrevibacter.s__Methanobrevibacter_millerae	9.22e-07	8.55e-07	9.88e-07	9.04e-07	8.28e-07	1.06e-06	9.58e-07	Methanobrevibacter_millerae	9.31e-07	7.94e-08
K00150: glyceraldehyde-3-phosphate dehydrogenase (NAD(P)) [EC:1.2.1.59]|g__Methanobrevibacter.s__Methanobrevibacter_millerae	9.13e-07	8.96e-07	9.29e-07	8.94e-07	9.04e-07	9.35e-07	9.26e-07	Methanobrevibacter_millerae	9.14e-07	1.65e-08
K02875: large subunit ribosomal protein L14e|g__Methanobrevibacter.s__Methanobrevibacter_millerae	9.15e-07	8.76e-07	9.53e-07	9.2e-07	9.02e-07	8.82e-07	9.46e-07	Methanobrevibacter_millerae	9.13e-07	2.94e-08
K00441: coenzyme F420 hydrogenase subunit beta [EC:1.12.98.1]|g__Methanobrevibacter.s__Methanobrevibacter_millerae	8.08e-07	4.36e-07	1.18e-06	1.39e-06	7.51e-07	1.08e-06	6.54e-07	Methanobrevibacter_millerae	9e-07	3.31e-07
K02908: large subunit ribosomal protein L30e|g__Methanobrevibacter.s__Methanobrevibacter_millerae	8.21e-07	2.12e-07	1.43e-06	1.19e-06	6.13e-07	4.13e-07	1.52e-06	Methanobrevibacter_millerae	8.86e-07	5.08e-07
K00940: nucleoside-diphosphate kinase [EC:2.7.4.6]|g__Methanobrevibacter.s__Methanobrevibacter_millerae	8.33e-07	8.42e-07	8.25e-07	8.35e-07	8.32e-07	8.34e-07	8.37e-07	Methanobrevibacter_millerae	8.34e-07	5.16e-09
K02866: large subunit ribosomal protein L10e|g__Methanobrevibacter.s__Methanobrevibacter_millerae	8.29e-07	6.37e-07	1.02e-06	7.31e-07	7.69e-07	9.64e-07	8.66e-07	Methanobrevibacter_millerae	8.31e-07	1.33e-07
K00600: glycine hydroxymethyltransferase [EC:2.1.2.1]|g__Methanobrevibacter.s__Methanobrevibacter_millerae	8.3e-07	8.09e-07	8.51e-07	8.38e-07	8.18e-07	8.59e-07	8e-07	Methanobrevibacter_millerae	8.29e-07	2.17e-08
K02428: XTP/dITP diphosphohydrolase [EC:3.6.1.66]|g__Methanobrevibacter.s__Methanobrevibacter_millerae	8.77e-07	5.83e-07	1.17e-06	9.01e-07	4.4e-07	2.74e-07	1.25e-06	Methanobrevibacter_millerae	7.85e-07	3.67e-07
K02907: large subunit ribosomal protein L30|g__Methanobrevibacter.s__Methanobrevibacter_millerae	8.42e-07	6.53e-07	1.03e-06	7.6e-07	9.72e-07	6.13e-07	5.34e-07	Methanobrevibacter_millerae	7.72e-07	1.86e-07
K07580: Zn-ribbon RNA-binding protein|g__Methanobrevibacter.s__Methanobrevibacter_millerae	7.77e-07	4.84e-07	1.07e-06	8.04e-07	5.66e-07	9.61e-07	5.92e-07	Methanobrevibacter_millerae	7.51e-07	2.16e-07
K19824: rubrerythrin|g__Methanobrevibacter.s__Methanobrevibacter_millerae	6.88e-07	4.83e-07	8.93e-07	7.12e-07	1.05e-06	7.16e-07	5.68e-07	Methanobrevibacter_millerae	7.3e-07	1.91e-07
K00053: ketol-acid reductoisomerase [EC:1.1.1.86]|g__Methanobrevibacter.s__Methanobrevibacter_millerae	7.38e-07	5.94e-07	8.81e-07	7.67e-07	7.29e-07	7.71e-07	5.68e-07	Methanobrevibacter_millerae	7.21e-07	1.08e-07
K01007: pyruvate, water dikinase [EC:2.7.9.2]|g__Methanobrevibacter.s__Methanobrevibacter_millerae	7.07e-07	6.36e-07	7.78e-07	7.52e-07	6.8e-07	6.7e-07	7.07e-07	Methanobrevibacter_millerae	7.04e-07	4.86e-08
K09721: uncharacterized protein|g__Methanobrevibacter.s__Methanobrevibacter_millerae	6.88e-07	9.59e-07	4.17e-07	8.64e-07	1.02e-06	2.83e-08	9.43e-07	Methanobrevibacter_millerae	7.03e-07	3.62e-07
K01778: diaminopimelate epimerase [EC:5.1.1.7]|g__Methanobrevibacter.s__Methanobrevibacter_millerae	6.6e-07	7.33e-07	5.86e-07	7.71e-07	6.99e-07	7.3e-07	6.5e-07	Methanobrevibacter_millerae	6.9e-07	6.25e-08
K02876: large subunit ribosomal protein L15|g__Methanobrevibacter.s__Methanobrevibacter_millerae	7.32e-07	6.27e-07	8.37e-07	6.47e-07	6.31e-07	6.34e-07	7.07e-07	Methanobrevibacter_millerae	6.88e-07	7.75e-08
K03124: transcription initiation factor TFIIB|g__Methanobrevibacter.s__Methanobrevibacter_millerae	6.83e-07	6.65e-07	7e-07	7.22e-07	6.77e-07	6.52e-07	6.89e-07	Methanobrevibacter_millerae	6.84e-07	2.29e-08
K00577: tetrahydromethanopterin S-methyltransferase subunit A [EC:2.1.1.86]|g__Methanobrevibacter.s__Methanobrevibacter_millerae	7.19e-07	7.87e-07	6.5e-07	6.68e-07	6.19e-07	7.07e-07	6.04e-07	Methanobrevibacter_millerae	6.79e-07	6.36e-08
K02123: V/A-type H+/Na+-transporting ATPase subunit I|g__Methanobrevibacter.s__Methanobrevibacter_millerae	6.56e-07	6.21e-07	6.9e-07	7.01e-07	7.11e-07	6.63e-07	6.74e-07	Methanobrevibacter_millerae	6.74e-07	3.06e-08
K01873: valyl-tRNA synthetase [EC:6.1.1.9]|g__Methanobrevibacter.s__Methanobrevibacter_millerae	6.52e-07	6.36e-07	6.67e-07	6.62e-07	6.46e-07	6.49e-07	6.49e-07	Methanobrevibacter_millerae	6.52e-07	1.03e-08
K02881: large subunit ribosomal protein L18|g__Methanobrevibacter.s__Methanobrevibacter_millerae	6.66e-07	7.85e-07	5.46e-07	6.33e-07	4.04e-07	6.46e-07	8.73e-07	Methanobrevibacter_millerae	6.5e-07	1.53e-07
K03538: ribonuclease P protein subunit POP4 [EC:3.1.26.5]|g__Methanobrevibacter.s__Methanobrevibacter_millerae	5.22e-07	1.68e-07	8.76e-07	4.75e-07	8.2e-07	9.17e-07	7.65e-07	Methanobrevibacter_millerae	6.49e-07	2.72e-07
K02987: small subunit ribosomal protein S4e|g__Methanobrevibacter.s__Methanobrevibacter_millerae	6.62e-07	5.33e-07	7.91e-07	9.13e-07	5.38e-07	5.13e-07	5.89e-07	Methanobrevibacter_millerae	6.48e-07	1.52e-07
K04483: DNA repair protein RadA|g__Methanobrevibacter.s__Methanobrevibacter_millerae	5.83e-07	6.36e-07	5.3e-07	6.76e-07	6.46e-07	5.44e-07	6.59e-07	Methanobrevibacter_millerae	6.11e-07	5.8e-08
K01866: tyrosyl-tRNA synthetase [EC:6.1.1.1]|g__Methanobrevibacter.s__Methanobrevibacter_millerae	5.91e-07	5.5e-07	6.32e-07	5.98e-07	5.82e-07	5.47e-07	6.04e-07	Methanobrevibacter_millerae	5.86e-07	3.01e-08
K22447: archaeal chaperonin|g__Methanobrevibacter.s__Methanobrevibacter_millerae	5.85e-07	5.8e-07	5.91e-07	5.8e-07	5.92e-07	5.85e-07	5.88e-07	Methanobrevibacter_millerae	5.86e-07	4.81e-09
K02966: small subunit ribosomal protein S19e|g__Methanobrevibacter.s__Methanobrevibacter_millerae	5.95e-07	6.75e-07	5.14e-07	6.09e-07	5.51e-07	5.18e-07	6.16e-07	Methanobrevibacter_millerae	5.83e-07	5.83e-08
K00171: pyruvate ferredoxin oxidoreductase delta subunit [EC:1.2.7.1]|g__Methanobrevibacter.s__Methanobrevibacter_millerae	5.8e-07	2.27e-07	9.32e-07	2.24e-07	3.69e-07	3.64e-07	1.23e-06	Methanobrevibacter_millerae	5.61e-07	3.84e-07
K04758: ferrous iron transport protein A|g__Methanobrevibacter.s__Methanobrevibacter_millerae	5.05e-07	1.35e-07	8.74e-07	7.23e-07	2.48e-07	6.78e-07	6.15e-07	Methanobrevibacter_millerae	5.4e-07	2.65e-07
K02944: large subunit ribosomal protein LX|g__Methanobrevibacter.s__Methanobrevibacter_millerae	5.77e-07	4.21e-07	7.32e-07	4.66e-07	3e-07	7.23e-07	5.54e-07	Methanobrevibacter_millerae	5.39e-07	1.58e-07
K02984: small subunit ribosomal protein S3Ae|g__Methanobrevibacter.s__Methanobrevibacter_millerae	5.24e-07	5.66e-07	4.82e-07	4.97e-07	5.18e-07	6.29e-07	5.5e-07	Methanobrevibacter_millerae	5.38e-07	4.94e-08
K02864: large subunit ribosomal protein L10|g__Methanobrevibacter.s__Methanobrevibacter_millerae	5.29e-07	5.18e-07	5.39e-07	5.26e-07	5.25e-07	5.15e-07	5.42e-07	Methanobrevibacter_millerae	5.28e-07	1e-08
K01677: fumarate hydratase subunit alpha [EC:4.2.1.2]|g__Methanobrevibacter.s__Methanobrevibacter_millerae	5.56e-07	6.6e-07	4.51e-07	6.18e-07	3.92e-07	5.21e-07	4.55e-07	Methanobrevibacter_millerae	5.22e-07	9.65e-08
K13812: bifunctional enzyme Fae/Hps [EC:4.2.1.147 4.1.2.43]|g__Methanobrevibacter.s__Methanobrevibacter_millerae	4.71e-07	5.39e-07	4.03e-07	5.1e-07	6.47e-07	4.9e-07	4.99e-07	Methanobrevibacter_millerae	5.08e-07	7.43e-08
K00205: 4Fe-4S ferredoxin|g__Methanobrevibacter.s__Methanobrevibacter_millerae	5.04e-07	4.66e-07	5.42e-07	5.23e-07	4.62e-07	4.86e-07	5.59e-07	Methanobrevibacter_millerae	5.06e-07	3.73e-08
K00793: riboflavin synthase [EC:2.5.1.9]|g__Methanobrevibacter.s__Methanobrevibacter_millerae	4.94e-07	5.16e-07	4.71e-07	4.8e-07	4.99e-07	5.08e-07	5.02e-07	Methanobrevibacter_millerae	4.96e-07	1.57e-08
K04653: hydrogenase expression/formation protein HypC|g__Methanobrevibacter.s__Methanobrevibacter_millerae	4.93e-07	5.36e-07	4.5e-07	5.57e-07	5.37e-07	4.72e-07	3.72e-07	Methanobrevibacter_millerae	4.88e-07	6.41e-08
K02121: V/A-type H+/Na+-transporting ATPase subunit E|g__Methanobrevibacter.s__Methanobrevibacter_millerae	4.31e-07	3.22e-07	5.41e-07	3.98e-07	5.66e-07	4.41e-07	5.07e-07	Methanobrevibacter_millerae	4.58e-07	8.57e-08
K07075: uncharacterized protein|g__Methanobrevibacter.s__Methanobrevibacter_millerae	4.31e-07	2.9e-07	5.71e-07	3.51e-07	4.89e-07	4.91e-07	5.65e-07	Methanobrevibacter_millerae	4.55e-07	1.05e-07
K03420: proteasome regulatory subunit|g__Methanobrevibacter.s__Methanobrevibacter_millerae	4.45e-07	4.38e-07	4.53e-07	4.48e-07	4.45e-07	4.53e-07	4.49e-07	Methanobrevibacter_millerae	4.47e-07	5.25e-09
K06875: programmed cell death protein 5|g__Methanobrevibacter.s__Methanobrevibacter_millerae	3.95e-07	2.46e-07	5.45e-07	5.32e-07	4.43e-07	5.6e-07	4.05e-07	Methanobrevibacter_millerae	4.47e-07	1.11e-07
K00172: pyruvate ferredoxin oxidoreductase gamma subunit [EC:1.2.7.1]|g__Methanobrevibacter.s__Methanobrevibacter_millerae	3.98e-07	0	7.95e-07	6.83e-07	4.77e-07	4.6e-07	2.68e-07	Methanobrevibacter_millerae	4.4e-07	2.62e-07
K02007: cobalt/nickel transport system permease protein|g__Methanobrevibacter.s__Methanobrevibacter_millerae	4.97e-07	2.47e-07	7.47e-07	4.78e-07	3.78e-07	5.1e-08	5e-07	Methanobrevibacter_millerae	4.14e-07	2.2e-07
K01952: phosphoribosylformylglycinamidine synthase [EC:6.3.5.3]|g__Methanobrevibacter.s__Methanobrevibacter_millerae	4.69e-07	2.68e-07	6.69e-07	4.65e-07	1.54e-07	1.16e-07	6.82e-07	Methanobrevibacter_millerae	4.03e-07	2.31e-07
K03047: DNA-directed RNA polymerase subunit D [EC:2.7.7.6]|g__Methanobrevibacter.s__Methanobrevibacter_millerae	4.04e-07	3.15e-07	4.93e-07	4.26e-07	4.32e-07	4e-07	3.3e-07	Methanobrevibacter_millerae	4e-07	6.12e-08
K01868: threonyl-tRNA synthetase [EC:6.1.1.3]|g__Methanobrevibacter.s__Methanobrevibacter_millerae	3.93e-07	3.63e-07	4.23e-07	4.05e-07	3.81e-07	4.02e-07	3.95e-07	Methanobrevibacter_millerae	3.95e-07	1.9e-08
K03076: preprotein translocase subunit SecY|g__Methanobrevibacter.s__Methanobrevibacter_millerae	3.96e-07	3.86e-07	4.06e-07	3.85e-07	3.94e-07	4.02e-07	3.93e-07	Methanobrevibacter_millerae	3.95e-07	7.7e-09
K01251: adenosylhomocysteinase [EC:3.3.1.1]|g__Methanobrevibacter.s__Methanobrevibacter_millerae	3.85e-07	3.48e-07	4.23e-07	4.16e-07	3.26e-07	4.2e-07	3.58e-07	Methanobrevibacter_millerae	3.82e-07	3.91e-08
K03263: translation initiation factor 5A|g__Methanobrevibacter.s__Methanobrevibacter_millerae	2.88e-07	0	5.75e-07	1.66e-07	7.2e-07	4.5e-07	4.73e-07	Methanobrevibacter_millerae	3.82e-07	2.47e-07
K04759: ferrous iron transport protein B|g__Methanobrevibacter.s__Methanobrevibacter_millerae	3.85e-07	4.54e-07	3.16e-07	4.03e-07	2.49e-07	3.6e-07	4.98e-07	Methanobrevibacter_millerae	3.81e-07	8.33e-08
K02585: nitrogen fixation protein NifB|g__Methanobrevibacter.s__Methanobrevibacter_millerae	4.07e-07	4.75e-07	3.39e-07	2.75e-07	3.88e-07	4.01e-07	3.4e-07	Methanobrevibacter_millerae	3.75e-07	6.38e-08
K01586: diaminopimelate decarboxylase [EC:4.1.1.20]|g__Methanobrevibacter.s__Methanobrevibacter_millerae	3.61e-07	3.1e-07	4.11e-07	4.09e-07	3.78e-07	3.42e-07	3.98e-07	Methanobrevibacter_millerae	3.73e-07	3.76e-08
K03775: FKBP-type peptidyl-prolyl cis-trans isomerase SlyD [EC:5.2.1.8]|g__Methanobrevibacter.s__Methanobrevibacter_millerae	3.75e-07	3.46e-07	4.04e-07	3.53e-07	3.71e-07	3.46e-07	3.72e-07	Methanobrevibacter_millerae	3.67e-07	2.06e-08
K03041: DNA-directed RNA polymerase subunit A' [EC:2.7.7.6]|g__Methanobrevibacter.s__Methanobrevibacter_millerae	3.54e-07	3.25e-07	3.82e-07	3.66e-07	3.93e-07	3.25e-07	3.94e-07	Methanobrevibacter_millerae	3.63e-07	2.94e-08
K01821: 4-oxalocrotonate tautomerase [EC:5.3.2.6]|g__Methanobrevibacter.s__Methanobrevibacter_millerae	2.88e-07	5.76e-07	0	6.47e-07	3.48e-07	3.15e-07	3.6e-07	Methanobrevibacter_millerae	3.62e-07	2.11e-07
K00169: pyruvate ferredoxin oxidoreductase alpha subunit [EC:1.2.7.1]|g__Methanobrevibacter.s__Methanobrevibacter_millerae	3.8e-07	3.42e-07	4.19e-07	3.65e-07	3.67e-07	2.65e-07	3.23e-07	Methanobrevibacter_millerae	3.52e-07	4.86e-08
K03044: DNA-directed RNA polymerase subunit B' [EC:2.7.7.6]|g__Methanobrevibacter.s__Methanobrevibacter_millerae	3.49e-07	4e-07	2.98e-07	3.65e-07	3.89e-07	2.42e-07	4.16e-07	Methanobrevibacter_millerae	3.51e-07	6.19e-08
K02003: putative ABC transport system ATP-binding protein|g__Methanobrevibacter.s__Methanobrevibacter_millerae	3.41e-07	3.39e-07	3.43e-07	3.43e-07	3.38e-07	3.43e-07	3.38e-07	Methanobrevibacter_millerae	3.41e-07	2.36e-09
K21993: formate transporter|g__Methanobrevibacter.s__Methanobrevibacter_millerae	3.19e-07	2.49e-07	3.89e-07	3.7e-07	3.54e-07	4.25e-07	2.74e-07	Methanobrevibacter_millerae	3.4e-07	6.3e-08
K14656: FAD synthetase [EC:2.7.7.2]|g__Methanobrevibacter.s__Methanobrevibacter_millerae	3.17e-07	1.43e-07	4.9e-07	2.93e-07	4.59e-07	3.32e-07	3.27e-07	Methanobrevibacter_millerae	3.37e-07	1.14e-07
K03055: DNA-directed RNA polymerase subunit K [EC:2.7.7.6]|g__Methanobrevibacter.s__Methanobrevibacter_millerae	2.43e-07	0	4.85e-07	4.84e-07	5.06e-07	4.61e-07	1.68e-07	Methanobrevibacter_millerae	3.35e-07	1.99e-07
K01870: isoleucyl-tRNA synthetase [EC:6.1.1.5]|g__Methanobrevibacter.s__Methanobrevibacter_millerae	3.37e-07	3.07e-07	3.67e-07	3.08e-07	3.07e-07	3.02e-07	3.79e-07	Methanobrevibacter_millerae	3.3e-07	3.2e-08
K01673: carbonic anhydrase [EC:4.2.1.1]|g__Methanobrevibacter.s__Methanobrevibacter_millerae	3.21e-07	3.66e-07	2.75e-07	3.71e-07	3.1e-07	3.42e-07	3.05e-07	Methanobrevibacter_millerae	3.27e-07	3.46e-08
K14105: energy-converting hydrogenase A subunit N|g__Methanobrevibacter.s__Methanobrevibacter_millerae	3.14e-07	2.12e-07	4.16e-07	3.93e-07	3.13e-07	3.61e-07	2.79e-07	Methanobrevibacter_millerae	3.27e-07	6.99e-08
K01960: pyruvate carboxylase subunit B [EC:6.4.1.1]|g__Methanobrevibacter.s__Methanobrevibacter_millerae	3.21e-07	2.18e-07	4.23e-07	2.22e-07	3.85e-07	3.7e-07	2.99e-07	Methanobrevibacter_millerae	3.2e-07	7.94e-08
K01641: hydroxymethylglutaryl-CoA synthase [EC:2.3.3.10]|g__Methanobrevibacter.s__Methanobrevibacter_millerae	3.23e-07	3.48e-07	2.97e-07	3.03e-07	3.09e-07	3.1e-07	3.11e-07	Methanobrevibacter_millerae	3.14e-07	1.68e-08
K07463: archaea-specific RecJ-like exonuclease|g__Methanobrevibacter.s__Methanobrevibacter_millerae	3.17e-07	3.51e-07	2.83e-07	2.8e-07	2.89e-07	3.2e-07	3.31e-07	Methanobrevibacter_millerae	3.1e-07	2.69e-08
K03701: excinuclease ABC subunit A|g__Methanobrevibacter.s__Methanobrevibacter_millerae	3.08e-07	3.19e-07	2.97e-07	3.14e-07	2.91e-07	3.04e-07	3.22e-07	Methanobrevibacter_millerae	3.08e-07	1.14e-08
K01872: alanyl-tRNA synthetase [EC:6.1.1.7]|g__Methanobrevibacter.s__Methanobrevibacter_millerae	3.03e-07	2.89e-07	3.17e-07	3.12e-07	3.03e-07	2.95e-07	3.19e-07	Methanobrevibacter_millerae	3.05e-07	1.12e-08
K01678: fumarate hydratase subunit beta [EC:4.2.1.2]|g__Methanobrevibacter.s__Methanobrevibacter_millerae	3.02e-07	2.8e-07	3.24e-07	3.29e-07	2.72e-07	2.94e-07	3.24e-07	Methanobrevibacter_millerae	3.04e-07	2.28e-08
K01916: NAD+ synthase [EC:6.3.1.5]|g__Methanobrevibacter.s__Methanobrevibacter_millerae	2.96e-07	2.47e-07	3.45e-07	3.26e-07	2.37e-07	3.64e-07	2.83e-07	Methanobrevibacter_millerae	3e-07	4.81e-08
K00175: 2-oxoglutarate/2-oxoacid ferredoxin oxidoreductase subunit beta [EC:1.2.7.3 1.2.7.11]|g__Methanobrevibacter.s__Methanobrevibacter_millerae	2.85e-07	2.55e-07	3.14e-07	3.29e-07	2.97e-07	3.46e-07	2.42e-07	Methanobrevibacter_millerae	2.95e-07	3.79e-08
K02895: large subunit ribosomal protein L24|g__Methanobrevibacter.s__Methanobrevibacter_millerae	3.04e-07	2.64e-07	3.43e-07	3.31e-07	2.11e-07	2.77e-07	3.07e-07	Methanobrevibacter_millerae	2.91e-07	4.48e-08
K04797: prefoldin alpha subunit|g__Methanobrevibacter.s__Methanobrevibacter_millerae	2.21e-07	0	4.42e-07	3.49e-07	3.47e-07	3.8e-07	2.77e-07	Methanobrevibacter_millerae	2.88e-07	1.45e-07
K04801: replication factor C small subunit|g__Methanobrevibacter.s__Methanobrevibacter_millerae	2.73e-07	2.93e-07	2.52e-07	2.35e-07	3e-07	2.95e-07	2.72e-07	Methanobrevibacter_millerae	2.74e-07	2.41e-08
K06863: 5-formaminoimidazole-4-carboxamide-1-(beta)-D-ribofuranosyl 5'-monophosphate synthetase [EC:6.3.4.23]|g__Methanobrevibacter.s__Methanobrevibacter_millerae	2.71e-07	3.05e-07	2.36e-07	2.88e-07	2.61e-07	2.77e-07	2.7e-07	Methanobrevibacter_millerae	2.73e-07	2.16e-08
K00046: gluconate 5-dehydrogenase [EC:1.1.1.69]|g__Methanobrevibacter.s__Methanobrevibacter_millerae	2.54e-07	2.06e-07	3.02e-07	2.56e-07	2.89e-07	2.99e-07	2.79e-07	Methanobrevibacter_millerae	2.69e-07	3.38e-08
K01956: carbamoyl-phosphate synthase small subunit [EC:6.3.5.5]|g__Methanobrevibacter.s__Methanobrevibacter_millerae	2.69e-07	2.4e-07	2.97e-07	2.63e-07	2.94e-07	2.47e-07	2.71e-07	Methanobrevibacter_millerae	2.69e-07	2.15e-08
K11130: H/ACA ribonucleoprotein complex subunit 3|g__Methanobrevibacter.s__Methanobrevibacter_millerae	2.25e-07	0	4.49e-07	3.22e-07	3e-07	4.7e-07	3.7e-08	Methanobrevibacter_millerae	2.58e-07	1.84e-07
K02889: large subunit ribosomal protein L21e|g__Methanobrevibacter.s__Methanobrevibacter_millerae	2.47e-07	1.5e-07	3.43e-07	2.92e-07	1.86e-07	1.96e-07	3.76e-07	Methanobrevibacter_millerae	2.56e-07	8.47e-08
K00176: 2-oxoglutarate ferredoxin oxidoreductase subunit delta [EC:1.2.7.3]|g__Methanobrevibacter.s__Methanobrevibacter_millerae	2.6e-07	2.78e-07	2.42e-07	2.54e-07	2.46e-07	2.44e-07	2.53e-07	Methanobrevibacter_millerae	2.54e-07	1.24e-08
K14574: ribosome maturation protein SDO1|g__Methanobrevibacter.s__Methanobrevibacter_millerae	2.5e-07	2.11e-07	2.89e-07	2.52e-07	2.51e-07	2.87e-07	2.29e-07	Methanobrevibacter_millerae	2.53e-07	2.83e-08
K03045: DNA-directed RNA polymerase subunit B" [EC:2.7.7.6]|g__Methanobrevibacter.s__Methanobrevibacter_millerae	2.55e-07	2.15e-07	2.95e-07	2.27e-07	2.46e-07	2.98e-07	2.25e-07	Methanobrevibacter_millerae	2.52e-07	3.35e-08
K09733: (5-formylfuran-3-yl)methyl phosphate synthase [EC:4.2.3.153]|g__Methanobrevibacter.s__Methanobrevibacter_millerae	2.52e-07	2.45e-07	2.58e-07	2.54e-07	2.52e-07	2.53e-07	2.47e-07	Methanobrevibacter_millerae	2.52e-07	4.35e-09
K09735: uncharacterized protein|g__Methanobrevibacter.s__Methanobrevibacter_millerae	2.4e-07	3.25e-07	1.54e-07	1.65e-07	3.25e-07	4.53e-07	9.98e-08	Methanobrevibacter_millerae	2.52e-07	1.24e-07
K02018: molybdate transport system permease protein|g__Methanobrevibacter.s__Methanobrevibacter_millerae	2.94e-07	5.88e-07	0	1.83e-07	1.28e-07	3.01e-07	2.35e-07	Methanobrevibacter_millerae	2.47e-07	1.83e-07
K02600: transcription termination/antitermination protein NusA|g__Methanobrevibacter.s__Methanobrevibacter_millerae	2.48e-07	2.26e-07	2.7e-07	2.65e-07	2.65e-07	2.22e-07	2.35e-07	Methanobrevibacter_millerae	2.47e-07	1.99e-08
K02858: 3,4-dihydroxy 2-butanone 4-phosphate synthase [EC:4.1.99.12]|g__Methanobrevibacter.s__Methanobrevibacter_millerae	2.01e-07	7.92e-08	3.23e-07	2.89e-07	1.86e-07	3.21e-07	3.09e-07	Methanobrevibacter_millerae	2.44e-07	9.2e-08
K11131: H/ACA ribonucleoprotein complex subunit 4 [EC:5.4.99.-]|g__Methanobrevibacter.s__Methanobrevibacter_millerae	2.5e-07	2.61e-07	2.38e-07	2.51e-07	2.23e-07	2.37e-07	2.49e-07	Methanobrevibacter_millerae	2.44e-07	1.24e-08
K03626: nascent polypeptide-associated complex subunit alpha|g__Methanobrevibacter.s__Methanobrevibacter_millerae	2.78e-07	2.11e-07	3.44e-07	1.46e-07	2.63e-07	1.54e-07	3.07e-07	Methanobrevibacter_millerae	2.43e-07	7.56e-08
K06174: ATP-binding cassette, sub-family E, member 1|g__Methanobrevibacter.s__Methanobrevibacter_millerae	2.38e-07	2.42e-07	2.34e-07	2.28e-07	2.39e-07	2.43e-07	2.39e-07	Methanobrevibacter_millerae	2.38e-07	5.13e-09
K21903: ArsR family transcriptional regulator, lead/cadmium/zinc/bismuth-responsive transcriptional repressor|g__Methanobrevibacter.s__Methanobrevibacter_millerae	2.29e-07	9.31e-08	3.64e-07	2.8e-07	2.98e-07	2.08e-07	1.86e-07	Methanobrevibacter_millerae	2.37e-07	8.75e-08
K03232: elongation factor 1-beta|g__Methanobrevibacter.s__Methanobrevibacter_millerae	2.18e-07	2.64e-07	1.72e-07	2.86e-07	2.81e-07	2.77e-07	1.51e-07	Methanobrevibacter_millerae	2.36e-07	5.57e-08
K07572: putative nucleotide binding protein|g__Methanobrevibacter.s__Methanobrevibacter_millerae	2.39e-07	2.63e-07	2.14e-07	2.76e-07	2.01e-07	2.17e-07	2.32e-07	Methanobrevibacter_millerae	2.35e-07	2.71e-08
K03679: exosome complex component RRP4|g__Methanobrevibacter.s__Methanobrevibacter_millerae	2.05e-07	1.52e-07	2.58e-07	3.34e-07	1.64e-07	2.33e-07	2.66e-07	Methanobrevibacter_millerae	2.3e-07	6.32e-08
K01915: glutamine synthetase [EC:6.3.1.2]|g__Methanobrevibacter.s__Methanobrevibacter_millerae	2.31e-07	2.51e-07	2.1e-07	2.39e-07	2.09e-07	2.13e-07	2.52e-07	Methanobrevibacter_millerae	2.29e-07	1.89e-08
K07079: uncharacterized protein|g__Methanobrevibacter.s__Methanobrevibacter_millerae	2.34e-07	2.12e-07	2.55e-07	2.06e-07	2.56e-07	2.12e-07	2.27e-07	Methanobrevibacter_millerae	2.29e-07	2.06e-08
K06153: undecaprenyl-diphosphatase [EC:3.6.1.27]|g__Methanobrevibacter.s__Methanobrevibacter_millerae	2.2e-07	1.56e-07	2.84e-07	1.54e-07	2.11e-07	2.51e-07	2.9e-07	Methanobrevibacter_millerae	2.24e-07	5.54e-08
K07388: hydrogenase expression/formation protein|g__Methanobrevibacter.s__Methanobrevibacter_millerae	2.19e-07	1.58e-07	2.8e-07	3.14e-07	1.38e-07	1.98e-07	2.57e-07	Methanobrevibacter_millerae	2.23e-07	6.43e-08
K00058: D-3-phosphoglycerate dehydrogenase / 2-oxoglutarate reductase [EC:1.1.1.95 1.1.1.399]|g__Methanobrevibacter.s__Methanobrevibacter_millerae	1.89e-07	1.2e-07	2.58e-07	2.01e-07	2.91e-07	1.86e-07	2.71e-07	Methanobrevibacter_millerae	2.17e-07	5.98e-08
K00826: branched-chain amino acid aminotransferase [EC:2.6.1.42]|g__Methanobrevibacter.s__Methanobrevibacter_millerae	2.13e-07	1.93e-07	2.33e-07	2.18e-07	2.11e-07	2.42e-07	2.11e-07	Methanobrevibacter_millerae	2.17e-07	1.6e-08
K03053: DNA-directed RNA polymerase subunit H [EC:2.7.7.6]|g__Methanobrevibacter.s__Methanobrevibacter_millerae	2.16e-07	2.2e-07	2.11e-07	2.13e-07	2.14e-07	2.17e-07	2.2e-07	Methanobrevibacter_millerae	2.16e-07	3.44e-09
K00762: orotate phosphoribosyltransferase [EC:2.4.2.10]|g__Methanobrevibacter.s__Methanobrevibacter_millerae	2.04e-07	1.84e-07	2.24e-07	1.86e-07	2.14e-07	2.29e-07	2.43e-07	Methanobrevibacter_millerae	2.12e-07	2.21e-08
K02433: aspartyl-tRNA(Asn)/glutamyl-tRNA(Gln) amidotransferase subunit A [EC:6.3.5.6 6.3.5.7]|g__Methanobrevibacter.s__Methanobrevibacter_millerae	2.06e-07	1.57e-07	2.55e-07	2.57e-07	1.7e-07	1.67e-07	2.37e-07	Methanobrevibacter_millerae	2.07e-07	4.32e-08
K01733: threonine synthase [EC:4.2.3.1]|g__Methanobrevibacter.s__Methanobrevibacter_millerae	2.04e-07	2.03e-07	2.06e-07	2.07e-07	2.05e-07	2.02e-07	2.05e-07	Methanobrevibacter_millerae	2.05e-07	1.72e-09
K01609: indole-3-glycerol phosphate synthase [EC:4.1.1.48]|g__Methanobrevibacter.s__Methanobrevibacter_millerae	1.99e-07	1.87e-07	2.1e-07	2.06e-07	1.98e-07	1.98e-07	1.98e-07	Methanobrevibacter_millerae	1.99e-07	7.25e-09
K03243: translation initiation factor 5B|g__Methanobrevibacter.s__Methanobrevibacter_millerae	2.01e-07	1.69e-07	2.33e-07	2.37e-07	1.91e-07	1.86e-07	1.67e-07	Methanobrevibacter_millerae	1.98e-07	2.81e-08
K02028: polar amino acid transport system ATP-binding protein [EC:7.4.2.1]|g__Methanobrevibacter.s__Methanobrevibacter_millerae	1.73e-07	5.98e-08	2.86e-07	1.26e-07	2.15e-07	1.62e-07	3.56e-07	Methanobrevibacter_millerae	1.97e-07	9.93e-08
K17870: NADH oxidase (H2O2-forming) [EC:1.6.3.3]|g__Methanobrevibacter.s__Methanobrevibacter_millerae	1.92e-07	2.25e-07	1.59e-07	2.54e-07	1.82e-07	1.81e-07	1.86e-07	Methanobrevibacter_millerae	1.97e-07	3.19e-08
K00578: tetrahydromethanopterin S-methyltransferase subunit B [EC:2.1.1.86]|g__Methanobrevibacter.s__Methanobrevibacter_millerae	1.86e-07	1.26e-07	2.47e-07	1.47e-07	2.79e-07	2.07e-07	1.65e-07	Methanobrevibacter_millerae	1.94e-07	5.47e-08
K03308: neurotransmitter:Na+ symporter, NSS family|g__Methanobrevibacter.s__Methanobrevibacter_millerae	1.92e-07	1.47e-07	2.37e-07	2.03e-07	2.05e-07	1.57e-07	2.08e-07	Methanobrevibacter_millerae	1.93e-07	3.11e-08
K07254: tRNA (cytidine56-2'-O)-methyltransferase [EC:2.1.1.206]|g__Methanobrevibacter.s__Methanobrevibacter_millerae	1.98e-07	2.18e-07	1.78e-07	1.95e-07	1.82e-07	1.93e-07	1.75e-07	Methanobrevibacter_millerae	1.91e-07	1.47e-08
K01790: dTDP-4-dehydrorhamnose 3,5-epimerase [EC:5.1.3.13]|g__Methanobrevibacter.s__Methanobrevibacter_millerae	1.79e-07	0	3.57e-07	1.32e-07	1.25e-07	2.99e-07	2.28e-07	Methanobrevibacter_millerae	1.89e-07	1.19e-07
K01523: phosphoribosyl-ATP pyrophosphohydrolase [EC:3.6.1.31]|g__Methanobrevibacter.s__Methanobrevibacter_millerae	1.86e-07	2.25e-07	1.47e-07	1.35e-07	2.19e-07	1.68e-07	2.35e-07	Methanobrevibacter_millerae	1.88e-07	3.97e-08
K00558: DNA (cytosine-5)-methyltransferase 1 [EC:2.1.1.37]|g__Methanobrevibacter.s__Methanobrevibacter_millerae	1.81e-07	1.75e-07	1.88e-07	1.77e-07	2e-07	1.84e-07	1.93e-07	Methanobrevibacter_millerae	1.85e-07	8.92e-09
K02004: putative ABC transport system permease protein|g__Methanobrevibacter.s__Methanobrevibacter_millerae	1.58e-07	0	3.16e-07	8.21e-08	4.43e-07	1.38e-07	1.61e-07	Methanobrevibacter_millerae	1.85e-07	1.48e-07
K06937: 7,8-dihydro-6-hydroxymethylpterin dimethyltransferase [EC:2.1.1.-]|g__Methanobrevibacter.s__Methanobrevibacter_millerae	1.81e-07	2.55e-07	1.06e-07	1.55e-07	3.09e-07	5.95e-08	2.29e-07	Methanobrevibacter_millerae	1.85e-07	8.67e-08
K06942: ribosome-binding ATPase|g__Methanobrevibacter.s__Methanobrevibacter_millerae	1.81e-07	6.14e-08	3e-07	2.96e-07	8.15e-08	1.78e-08	3.49e-07	Methanobrevibacter_millerae	1.84e-07	1.33e-07
K08974: putative membrane protein|g__Methanobrevibacter.s__Methanobrevibacter_millerae	1.85e-07	1.77e-07	1.93e-07	1.66e-07	1.98e-07	1.79e-07	1.89e-07	Methanobrevibacter_millerae	1.84e-07	1.08e-08
K02119: V/A-type H+/Na+-transporting ATPase subunit C|g__Methanobrevibacter.s__Methanobrevibacter_millerae	1.84e-07	1.8e-07	1.87e-07	1.81e-07	1.81e-07	1.82e-07	1.81e-07	Methanobrevibacter_millerae	1.82e-07	2.43e-09
K07213: copper chaperone|g__Methanobrevibacter.s__Methanobrevibacter_millerae	2.21e-07	3.33e-07	1.09e-07	1.94e-07	5.28e-09	2.82e-07	1.29e-07	Methanobrevibacter_millerae	1.82e-07	1.11e-07
K01442: choloylglycine hydrolase [EC:3.5.1.24]|g__Methanobrevibacter.s__Methanobrevibacter_millerae	1.79e-07	1.41e-07	2.18e-07	2.05e-07	1.14e-07	2.27e-07	1.83e-07	Methanobrevibacter_millerae	1.81e-07	4.11e-08
K02030: polar amino acid transport system substrate-binding protein|g__Methanobrevibacter.s__Methanobrevibacter_millerae	2.08e-07	2.63e-07	1.52e-07	1.52e-07	1.98e-07	1.57e-07	1.39e-07	Methanobrevibacter_millerae	1.81e-07	4.43e-08
K03154: sulfur carrier protein|g__Methanobrevibacter.s__Methanobrevibacter_millerae	1.94e-07	3.88e-07	0	5.95e-09	1.09e-07	6.73e-08	5.04e-07	Methanobrevibacter_millerae	1.81e-07	1.95e-07
K03540: ribonuclease P protein subunit RPR2 [EC:3.1.26.5]|g__Methanobrevibacter.s__Methanobrevibacter_millerae	2.55e-07	1.09e-07	4.01e-07	1.9e-08	6.64e-08	2.81e-07	1.39e-07	Methanobrevibacter_millerae	1.81e-07	1.36e-07
K02009: cobalt/nickel transport protein|g__Methanobrevibacter.s__Methanobrevibacter_millerae	2.29e-07	7.35e-08	3.84e-07	1e-07	1.22e-07	3.36e-07	1.86e-08	Methanobrevibacter_millerae	1.8e-07	1.39e-07
K00789: S-adenosylmethionine synthetase [EC:2.5.1.6]|g__Methanobrevibacter.s__Methanobrevibacter_millerae	1.97e-07	0	3.94e-07	1.54e-07	3.32e-07	1.34e-07	4.28e-08	Methanobrevibacter_millerae	1.79e-07	1.43e-07
K21611: Ni-sirohydrochlorin a,c-diamide reductive cyclase subunit CfbD [EC:6.3.3.7]|g__Methanobrevibacter.s__Methanobrevibacter_millerae	1.73e-07	2.05e-07	1.41e-07	2e-07	2.07e-07	1.44e-07	1.8e-07	Methanobrevibacter_millerae	1.79e-07	2.77e-08
K03574: 8-oxo-dGTP diphosphatase [EC:3.6.1.55]|g__Methanobrevibacter.s__Methanobrevibacter_millerae	2.08e-07	3.29e-07	8.74e-08	1.33e-07	1.66e-07	1.67e-07	1.52e-07	Methanobrevibacter_millerae	1.77e-07	7.62e-08
K01496: phosphoribosyl-AMP cyclohydrolase [EC:3.5.4.19]|g__Methanobrevibacter.s__Methanobrevibacter_millerae	1.77e-07	1.65e-07	1.88e-07	1.68e-07	1.75e-07	1.88e-07	1.74e-07	Methanobrevibacter_millerae	1.76e-07	8.92e-09
K17830: digeranylgeranylglycerophospholipid reductase [EC:1.3.1.101 1.3.7.11]|g__Methanobrevibacter.s__Methanobrevibacter_millerae	1.79e-07	1.55e-07	2.03e-07	1.52e-07	1.38e-07	2.04e-07	2.01e-07	Methanobrevibacter_millerae	1.76e-07	2.77e-08
K05873: adenylate cyclase, class 2 [EC:4.6.1.1]|g__Methanobrevibacter.s__Methanobrevibacter_millerae	1.63e-07	3.25e-07	0	3.4e-07	1.1e-08	1.88e-07	1.97e-07	Methanobrevibacter_millerae	1.75e-07	1.34e-07
K02493: release factor glutamine methyltransferase [EC:2.1.1.297]|g__Methanobrevibacter.s__Methanobrevibacter_millerae	1.62e-07	9.85e-08	2.25e-07	1.76e-07	2.12e-07	1.45e-07	1.97e-07	Methanobrevibacter_millerae	1.74e-07	4.33e-08
K07491: putative transposase|g__Methanobrevibacter.s__Methanobrevibacter_millerae	1.59e-07	2.08e-07	1.09e-07	2.01e-07	1.21e-07	2.36e-07	1.76e-07	Methanobrevibacter_millerae	1.73e-07	4.65e-08
K09139: uncharacterized protein|g__Methanobrevibacter.s__Methanobrevibacter_millerae	1.72e-07	1.7e-07	1.74e-07	1.74e-07	1.75e-07	1.75e-07	1.69e-07	Methanobrevibacter_millerae	1.73e-07	2.43e-09
K05979: 2-phosphosulfolactate phosphatase [EC:3.1.3.71]|g__Methanobrevibacter.s__Methanobrevibacter_millerae	1.71e-07	1.76e-07	1.66e-07	1.72e-07	1.7e-07	1.72e-07	1.79e-07	Methanobrevibacter_millerae	1.72e-07	4.19e-09
K04566: lysyl-tRNA synthetase, class I [EC:6.1.1.6]|g__Methanobrevibacter.s__Methanobrevibacter_millerae	1.69e-07	1.19e-07	2.18e-07	1.72e-07	2.18e-07	1.55e-07	1.46e-07	Methanobrevibacter_millerae	1.71e-07	3.65e-08
K00174: 2-oxoglutarate/2-oxoacid ferredoxin oxidoreductase subunit alpha [EC:1.2.7.3 1.2.7.11]|g__Methanobrevibacter.s__Methanobrevibacter_millerae	1.74e-07	1.63e-07	1.84e-07	1.66e-07	1.57e-07	1.82e-07	1.66e-07	Methanobrevibacter_millerae	1.7e-07	1e-08
K01905: acetate---CoA ligase (ADP-forming) subunit alpha [EC:6.2.1.13]|g__Methanobrevibacter.s__Methanobrevibacter_millerae	1.54e-07	0	3.07e-07	1.99e-08	3.68e-07	2.3e-07	1.06e-07	Methanobrevibacter_millerae	1.69e-07	1.4e-07
K00640: serine O-acetyltransferase [EC:2.3.1.30]|g__Methanobrevibacter.s__Methanobrevibacter_millerae	1.69e-07	1.89e-07	1.48e-07	1.9e-07	1.28e-07	1.94e-07	1.47e-07	Methanobrevibacter_millerae	1.66e-07	2.59e-08
K00945: CMP/dCMP kinase [EC:2.7.4.25]|g__Methanobrevibacter.s__Methanobrevibacter_millerae	1.65e-07	8.64e-08	2.44e-07	2.39e-07	8.13e-08	1.88e-07	1.49e-07	Methanobrevibacter_millerae	1.65e-07	6.54e-08
K02528: 16S rRNA (adenine1518-N6/adenine1519-N6)-dimethyltransferase [EC:2.1.1.182]|g__Methanobrevibacter.s__Methanobrevibacter_millerae	1.58e-07	1.91e-07	1.25e-07	1.5e-07	1.63e-07	1.61e-07	2.09e-07	Methanobrevibacter_millerae	1.65e-07	2.74e-08
K13525: transitional endoplasmic reticulum ATPase|g__Methanobrevibacter.s__Methanobrevibacter_millerae	1.63e-07	1.67e-07	1.58e-07	1.63e-07	1.67e-07	1.54e-07	1.63e-07	Methanobrevibacter_millerae	1.62e-07	4.71e-09
K03552: holliday junction resolvase Hjr [EC:3.1.22.4]|g__Methanobrevibacter.s__Methanobrevibacter_millerae	1.61e-07	1.63e-07	1.59e-07	1.61e-07	1.6e-07	1.62e-07	1.6e-07	Methanobrevibacter_millerae	1.61e-07	1.35e-09
K00442: coenzyme F420 hydrogenase subunit delta|g__Methanobrevibacter.s__Methanobrevibacter_millerae	2.16e-07	5.14e-08	3.81e-07	2.24e-07	1.78e-08	1.44e-07	7.89e-08	Methanobrevibacter_millerae	1.59e-07	1.26e-07
K06147: ATP-binding cassette, subfamily B, bacterial|g__Methanobrevibacter.s__Methanobrevibacter_millerae	1.54e-07	1.69e-07	1.39e-07	1.94e-07	1.47e-07	1.6e-07	1.51e-07	Methanobrevibacter_millerae	1.59e-07	1.81e-08
K07732: riboflavin kinase, archaea type [EC:2.7.1.161]|g__Methanobrevibacter.s__Methanobrevibacter_millerae	1.42e-07	2.83e-07	0	2.56e-07	1.5e-07	2.28e-07	4.79e-08	Methanobrevibacter_millerae	1.58e-07	1.06e-07
K08963: methylthioribose-1-phosphate isomerase [EC:5.3.1.23]|g__Methanobrevibacter.s__Methanobrevibacter_millerae	1.59e-07	1.49e-07	1.69e-07	1.52e-07	1.47e-07	1.8e-07	1.53e-07	Methanobrevibacter_millerae	1.58e-07	1.2e-08
K01945: phosphoribosylamine---glycine ligase [EC:6.3.4.13]|g__Methanobrevibacter.s__Methanobrevibacter_millerae	1.58e-07	1.47e-07	1.68e-07	1.5e-07	1.41e-07	1.56e-07	1.75e-07	Methanobrevibacter_millerae	1.56e-07	1.19e-08
K01689: enolase [EC:4.2.1.11]|g__Methanobrevibacter.s__Methanobrevibacter_millerae	1.61e-07	2.14e-07	1.08e-07	2.04e-07	1.29e-07	5.89e-08	2.07e-07	Methanobrevibacter_millerae	1.55e-07	5.88e-08
K01939: adenylosuccinate synthase [EC:6.3.4.4]|g__Methanobrevibacter.s__Methanobrevibacter_millerae	1.36e-07	0	2.71e-07	1.67e-07	2.66e-07	7.46e-08	1.56e-07	Methanobrevibacter_millerae	1.53e-07	9.72e-08
K01869: leucyl-tRNA synthetase [EC:6.1.1.4]|g__Methanobrevibacter.s__Methanobrevibacter_millerae	1.51e-07	1.19e-07	1.83e-07	1.8e-07	1.21e-07	1.92e-07	1.16e-07	Methanobrevibacter_millerae	1.52e-07	3.34e-08
K02006: cobalt/nickel transport system ATP-binding protein|g__Methanobrevibacter.s__Methanobrevibacter_millerae	1.42e-07	0	2.83e-07	1.86e-07	4.13e-08	4.84e-08	3.65e-07	Methanobrevibacter_millerae	1.52e-07	1.35e-07
K16792: methanogen homoaconitase large subunit [EC:4.2.1.114]|g__Methanobrevibacter.s__Methanobrevibacter_millerae	1.54e-07	1.25e-07	1.82e-07	1.71e-07	1.58e-07	1.24e-07	1.44e-07	Methanobrevibacter_millerae	1.51e-07	2.19e-08
K06988: 8-hydroxy-5-deazaflavin:NADPH oxidoreductase [EC:1.5.1.40]|g__Methanobrevibacter.s__Methanobrevibacter_millerae	1.04e-07	0	2.09e-07	7.1e-08	3.19e-07	1.4e-07	2.02e-07	Methanobrevibacter_millerae	1.49e-07	1.05e-07
K03602: exodeoxyribonuclease VII small subunit [EC:3.1.11.6]|g__Methanobrevibacter.s__Methanobrevibacter_millerae	9.55e-08	0	1.91e-07	7.86e-08	5.37e-08	3.12e-07	2.91e-07	Methanobrevibacter_millerae	1.46e-07	1.21e-07
K03637: cyclic pyranopterin monophosphate synthase [EC:4.6.1.17]|g__Methanobrevibacter.s__Methanobrevibacter_millerae	1.34e-07	2.67e-07	0	2.82e-07	5e-08	1.87e-07	9.86e-08	Methanobrevibacter_millerae	1.46e-07	1.06e-07
K01653: acetolactate synthase I/III small subunit [EC:2.2.1.6]|g__Methanobrevibacter.s__Methanobrevibacter_millerae	1.24e-07	0	2.48e-07	9.58e-08	2.49e-07	8.45e-08	2.08e-07	Methanobrevibacter_millerae	1.44e-07	9.39e-08
K00177: 2-oxoglutarate ferredoxin oxidoreductase subunit gamma [EC:1.2.7.3]|g__Methanobrevibacter.s__Methanobrevibacter_millerae	1.32e-07	5.37e-08	2.1e-07	2.33e-07	1.22e-07	4.7e-08	2.05e-07	Methanobrevibacter_millerae	1.43e-07	7.55e-08
K00187: 2-oxoisovalerate ferredoxin oxidoreductase beta subunit [EC:1.2.7.7]|g__Methanobrevibacter.s__Methanobrevibacter_millerae	1.39e-07	1.23e-07	1.55e-07	1.63e-07	1.59e-07	1.21e-07	1.26e-07	Methanobrevibacter_millerae	1.41e-07	1.81e-08
K12589: exosome complex component RRP42|g__Methanobrevibacter.s__Methanobrevibacter_millerae	1.86e-07	0	3.71e-07	4.54e-08	1.42e-07	7.5e-08	1.65e-07	Methanobrevibacter_millerae	1.41e-07	1.22e-07
K15635: 2,3-bisphosphoglycerate-independent phosphoglycerate mutase [EC:5.4.2.12]|g__Methanobrevibacter.s__Methanobrevibacter_millerae	1.42e-07	1.56e-07	1.27e-07	1.38e-07	1.51e-07	1.37e-07	1.26e-07	Methanobrevibacter_millerae	1.4e-07	1.12e-08
K03051: DNA-directed RNA polymerase subunit F [EC:2.7.7.6]|g__Methanobrevibacter.s__Methanobrevibacter_millerae	1.26e-07	1.09e-07	1.42e-07	1.33e-07	1.62e-07	1.44e-07	1.26e-07	Methanobrevibacter_millerae	1.35e-07	1.68e-08
K09951: CRISPR-associated protein Cas2|g__Methanobrevibacter.s__Methanobrevibacter_millerae	1.39e-07	1.68e-07	1.1e-07	1.36e-07	2.1e-07	1.08e-07	7.27e-08	Methanobrevibacter_millerae	1.35e-07	4.47e-08
K21600: CsoR family transcriptional regulator, copper-sensing transcriptional repressor|g__Methanobrevibacter.s__Methanobrevibacter_millerae	9.5e-08	1.9e-07	0	1.5e-07	2.17e-07	5.04e-08	2.45e-07	Methanobrevibacter_millerae	1.35e-07	9.04e-08
K03106: signal recognition particle subunit SRP54 [EC:3.6.5.4]|g__Methanobrevibacter.s__Methanobrevibacter_millerae	1.36e-07	1.25e-07	1.46e-07	1.3e-07	1.31e-07	1.44e-07	1.26e-07	Methanobrevibacter_millerae	1.34e-07	8.35e-09
K05919: superoxide reductase [EC:1.15.1.2]|g__Methanobrevibacter.s__Methanobrevibacter_millerae	1.57e-07	2.3e-07	8.44e-08	9.81e-08	1.54e-07	1.42e-07	7.34e-08	Methanobrevibacter_millerae	1.34e-07	5.42e-08
K17488: GTP cyclohydrolase IV [EC:3.5.4.39]|g__Methanobrevibacter.s__Methanobrevibacter_millerae	1.31e-07	1.21e-07	1.4e-07	1.44e-07	1.33e-07	1.23e-07	1.37e-07	Methanobrevibacter_millerae	1.33e-07	8.5e-09
K01807: ribose 5-phosphate isomerase A [EC:5.3.1.6]|g__Methanobrevibacter.s__Methanobrevibacter_millerae	1.18e-07	1.58e-07	7.76e-08	1.55e-07	1.67e-07	1.22e-07	1.24e-07	Methanobrevibacter_millerae	1.32e-07	3.1e-08
K01756: adenylosuccinate lyase [EC:4.3.2.2]|g__Methanobrevibacter.s__Methanobrevibacter_millerae	1.47e-07	9.76e-08	1.97e-07	1.61e-07	1.53e-07	6.51e-08	8.88e-08	Methanobrevibacter_millerae	1.3e-07	4.7e-08
K02050: NitT/TauT family transport system permease protein|g__Methanobrevibacter.s__Methanobrevibacter_millerae	1.06e-07	0	2.11e-07	6.68e-08	1.26e-07	1.72e-07	2.19e-07	Methanobrevibacter_millerae	1.29e-07	7.93e-08
K00196: anaerobic carbon-monoxide dehydrogenase iron sulfur subunit|g__Methanobrevibacter.s__Methanobrevibacter_millerae	1.58e-07	0	3.16e-07	9.66e-09	8.04e-08	1.53e-07	1.75e-07	Methanobrevibacter_millerae	1.27e-07	1.09e-07
K15778: phosphomannomutase / phosphoglucomutase [EC:5.4.2.8 5.4.2.2]|g__Methanobrevibacter.s__Methanobrevibacter_millerae	1.25e-07	9.64e-08	1.54e-07	1.02e-07	1.7e-07	1.09e-07	1.32e-07	Methanobrevibacter_millerae	1.27e-07	2.74e-08
K22224: acetate---CoA ligase (ADP-forming) subunit beta [EC:6.2.1.13]|g__Methanobrevibacter.s__Methanobrevibacter_millerae	1.54e-07	0	3.07e-07	1.88e-07	1.11e-07	1.23e-07	3.23e-09	Methanobrevibacter_millerae	1.27e-07	1.07e-07
K01892: histidyl-tRNA synthetase [EC:6.1.1.21]|g__Methanobrevibacter.s__Methanobrevibacter_millerae	1.29e-07	1.49e-07	1.09e-07	1.21e-07	1.31e-07	1.07e-07	1.38e-07	Methanobrevibacter_millerae	1.26e-07	1.52e-08
K02029: polar amino acid transport system permease protein|g__Methanobrevibacter.s__Methanobrevibacter_millerae	9.05e-08	0	1.81e-07	1.95e-07	8.97e-08	1.37e-07	1.9e-07	Methanobrevibacter_millerae	1.26e-07	7.12e-08
K03638: molybdopterin adenylyltransferase [EC:2.7.7.75]|g__Methanobrevibacter.s__Methanobrevibacter_millerae	1.29e-07	1.2e-07	1.37e-07	1.3e-07	1.15e-07	1.22e-07	1.28e-07	Methanobrevibacter_millerae	1.26e-07	7.34e-09
K01246: DNA-3-methyladenine glycosylase I [EC:3.2.2.20]|g__Methanobrevibacter.s__Methanobrevibacter_millerae	8.2e-08	1.64e-07	0	2.6e-07	1.87e-07	4.44e-08	1.36e-07	Methanobrevibacter_millerae	1.25e-07	8.91e-08
K01791: UDP-N-acetylglucosamine 2-epimerase (non-hydrolysing) [EC:5.1.3.14]|g__Methanobrevibacter.s__Methanobrevibacter_millerae	1.38e-07	1.09e-07	1.66e-07	1.24e-07	1.01e-07	1.22e-07	9.53e-08	Methanobrevibacter_millerae	1.22e-07	2.42e-08
K02501: imidazole glycerol-phosphate synthase subunit HisH [EC:4.3.2.10]|g__Methanobrevibacter.s__Methanobrevibacter_millerae	1.33e-07	9.52e-08	1.71e-07	9.98e-08	1.45e-07	9.72e-08	1.16e-07	Methanobrevibacter_millerae	1.22e-07	2.86e-08
K03056: DNA-directed RNA polymerase subunit L [EC:2.7.7.6]|g__Methanobrevibacter.s__Methanobrevibacter_millerae	1.26e-07	2.52e-07	0	2.34e-07	1.07e-07	2.35e-08	1.14e-07	Methanobrevibacter_millerae	1.22e-07	9.52e-08
K03057: transcription factor S|g__Methanobrevibacter.s__Methanobrevibacter_millerae	1.43e-07	0	2.86e-07	1.01e-07	2.45e-07	1.88e-08	5.75e-08	Methanobrevibacter_millerae	1.22e-07	1.1e-07
K06865: ATPase|g__Methanobrevibacter.s__Methanobrevibacter_millerae	1.07e-07	1.39e-07	7.41e-08	1.63e-07	1.61e-07	9.76e-08	1.14e-07	Methanobrevibacter_millerae	1.22e-07	3.33e-08
K07159: uncharacterized protein|g__Methanobrevibacter.s__Methanobrevibacter_millerae	1.23e-07	0	2.46e-07	1e-07	2.55e-07	7.47e-08	4.9e-08	Methanobrevibacter_millerae	1.21e-07	9.66e-08
K21610: Ni-sirohydrochlorin a,c-diamide reductive cyclase subunit CfbC [EC:6.3.3.7]|g__Methanobrevibacter.s__Methanobrevibacter_millerae	1.3e-07	9.9e-08	1.61e-07	1.38e-07	1.23e-07	9.5e-08	1.02e-07	Methanobrevibacter_millerae	1.21e-07	2.41e-08
K02303: uroporphyrin-III C-methyltransferase [EC:2.1.1.107]|g__Methanobrevibacter.s__Methanobrevibacter_millerae	9.9e-08	0	1.98e-07	1.4e-07	1.57e-07	8.99e-08	1.56e-07	Methanobrevibacter_millerae	1.2e-07	6.44e-08
K01588: 5-(carboxyamino)imidazole ribonucleotide mutase [EC:5.4.99.18]|g__Methanobrevibacter.s__Methanobrevibacter_millerae	8e-08	0	1.6e-07	1.14e-07	1.29e-07	1.02e-07	2.4e-07	Methanobrevibacter_millerae	1.18e-07	7.35e-08
K06042: precorrin-8X/cobalt-precorrin-8 methylmutase [EC:5.4.99.61 5.4.99.60]|g__Methanobrevibacter.s__Methanobrevibacter_millerae	1.01e-07	0	2.02e-07	2.06e-07	2.49e-08	6.51e-08	2.27e-07	Methanobrevibacter_millerae	1.18e-07	9.34e-08
K01803: triosephosphate isomerase (TIM) [EC:5.3.1.1]|g__Methanobrevibacter.s__Methanobrevibacter_millerae	1.22e-07	1.64e-07	8.02e-08	1.82e-07	7.63e-08	1.11e-07	7.35e-08	Methanobrevibacter_millerae	1.16e-07	4.36e-08
K02435: aspartyl-tRNA(Asn)/glutamyl-tRNA(Gln) amidotransferase subunit C [EC:6.3.5.6 6.3.5.7]|g__Methanobrevibacter.s__Methanobrevibacter_millerae	1.63e-07	0	3.26e-07	1.57e-07	1.47e-08	8.58e-08	6.64e-08	Methanobrevibacter_millerae	1.16e-07	1.12e-07
K09141: uncharacterized protein|g__Methanobrevibacter.s__Methanobrevibacter_millerae	1.25e-07	1.82e-07	6.8e-08	1.74e-07	1.35e-07	8.89e-08	4.22e-08	Methanobrevibacter_millerae	1.16e-07	5.27e-08
K13993: HSP20 family protein|g__Methanobrevibacter.s__Methanobrevibacter_millerae	7.9e-08	1.58e-07	0	1.32e-08	1.13e-07	1.45e-07	3.05e-07	Methanobrevibacter_millerae	1.16e-07	1.03e-07
K05884: L-2-hydroxycarboxylate dehydrogenase (NAD+) [EC:1.1.1.337]|g__Methanobrevibacter.s__Methanobrevibacter_millerae	7.9e-08	0	1.58e-07	1.91e-07	9.2e-08	1.37e-07	1.5e-07	Methanobrevibacter_millerae	1.15e-07	6.37e-08
K01890: phenylalanyl-tRNA synthetase beta chain [EC:6.1.1.20]|g__Methanobrevibacter.s__Methanobrevibacter_millerae	1.13e-07	0	2.25e-07	8.24e-08	1.32e-08	8.71e-08	2.75e-07	Methanobrevibacter_millerae	1.14e-07	1.03e-07
K03453: bile acid:Na+ symporter, BASS family|g__Methanobrevibacter.s__Methanobrevibacter_millerae	1.14e-07	9.13e-08	1.36e-07	1.1e-07	1.07e-07	1.19e-07	1.2e-07	Methanobrevibacter_millerae	1.14e-07	1.37e-08
K02189: cobalt-precorrin 5A hydrolase [EC:3.7.1.12]|g__Methanobrevibacter.s__Methanobrevibacter_millerae	1.24e-07	1.6e-07	8.84e-08	1.41e-07	7.06e-08	1.15e-07	8.96e-08	Methanobrevibacter_millerae	1.13e-07	3.18e-08
K03265: peptide chain release factor subunit 1|g__Methanobrevibacter.s__Methanobrevibacter_millerae	1.04e-07	0	2.09e-07	2.71e-07	1.05e-07	6.95e-08	3.47e-08	Methanobrevibacter_millerae	1.13e-07	9.58e-08
K07038: inner membrane protein|g__Methanobrevibacter.s__Methanobrevibacter_millerae	8.8e-08	0	1.76e-07	8.53e-08	1.53e-07	1.03e-07	1.84e-07	Methanobrevibacter_millerae	1.13e-07	6.44e-08
K07503: endonuclease [EC:3.1.-.-]|g__Methanobrevibacter.s__Methanobrevibacter_millerae	1.11e-07	1.34e-07	8.78e-08	1.06e-07	1.1e-07	1.28e-07	1.02e-07	Methanobrevibacter_millerae	1.11e-07	1.56e-08
K03168: DNA topoisomerase I [EC:5.6.2.1]|g__Methanobrevibacter.s__Methanobrevibacter_millerae	7.95e-08	0	1.59e-07	1.53e-07	1.38e-07	1.93e-07	4.7e-08	Methanobrevibacter_millerae	1.1e-07	6.94e-08
K07052: uncharacterized protein|g__Methanobrevibacter.s__Methanobrevibacter_millerae	7.6e-08	0	1.52e-07	1.37e-07	1.35e-07	1.15e-07	1.47e-07	Methanobrevibacter_millerae	1.09e-07	5.44e-08
K09128: uncharacterized protein|g__Methanobrevibacter.s__Methanobrevibacter_millerae	1.3e-07	0	2.6e-07	2.54e-07	1.59e-08	3.75e-08	6.23e-08	Methanobrevibacter_millerae	1.09e-07	1.1e-07
K00939: adenylate kinase [EC:2.7.4.3]|g__Methanobrevibacter.s__Methanobrevibacter_millerae	9.86e-08	7.82e-08	1.19e-07	8.01e-08	1.41e-07	1.41e-07	9.59e-08	Methanobrevibacter_millerae	1.08e-07	2.65e-08
K02039: phosphate transport system protein|g__Methanobrevibacter.s__Methanobrevibacter_millerae	1.02e-07	1.29e-07	7.5e-08	1.47e-07	1.02e-07	1.2e-07	8.29e-08	Methanobrevibacter_millerae	1.08e-07	2.55e-08
K00215: 4-hydroxy-tetrahydrodipicolinate reductase [EC:1.17.1.8]|g__Methanobrevibacter.s__Methanobrevibacter_millerae	1.1e-07	9.5e-08	1.24e-07	9.91e-08	1.09e-07	1.04e-07	9.28e-08	Methanobrevibacter_millerae	1.05e-07	1.07e-08
K00672: formylmethanofuran--tetrahydromethanopterin N-formyltransferase [EC:2.3.1.101]|g__Methanobrevibacter.s__Methanobrevibacter_millerae	1.04e-07	8.62e-08	1.22e-07	8.53e-08	1.21e-07	1.11e-07	1.05e-07	Methanobrevibacter_millerae	1.05e-07	1.49e-08
K01845: glutamate-1-semialdehyde 2,1-aminomutase [EC:5.4.3.8]|g__Methanobrevibacter.s__Methanobrevibacter_millerae	1.04e-07	1.04e-07	1.05e-07	1.05e-07	1.04e-07	1.05e-07	1.05e-07	Methanobrevibacter_millerae	1.05e-07	5.35e-10
K03635: molybdopterin synthase catalytic subunit [EC:2.8.1.12]|g__Methanobrevibacter.s__Methanobrevibacter_millerae	1.04e-07	1.11e-07	9.63e-08	1.1e-07	1.18e-07	1e-07	9.73e-08	Methanobrevibacter_millerae	1.05e-07	8.07e-09
K01698: porphobilinogen synthase [EC:4.2.1.24]|g__Methanobrevibacter.s__Methanobrevibacter_millerae	1.03e-07	9.96e-08	1.06e-07	1.05e-07	1.05e-07	1.06e-07	1.02e-07	Methanobrevibacter_millerae	1.04e-07	2.38e-09
K02319: DNA polymerase, archaea type [EC:2.7.7.7]|g__Methanobrevibacter.s__Methanobrevibacter_millerae	1.08e-07	9.96e-08	1.17e-07	9.91e-08	9.33e-08	1.04e-07	1.07e-07	Methanobrevibacter_millerae	1.04e-07	7.66e-09
K00145: N-acetyl-gamma-glutamyl-phosphate reductase [EC:1.2.1.38]|g__Methanobrevibacter.s__Methanobrevibacter_millerae	7.25e-08	0	1.45e-07	1.69e-07	6.54e-08	2.32e-07	3.85e-08	Methanobrevibacter_millerae	1.03e-07	8.15e-08
K01814: phosphoribosylformimino-5-aminoimidazole carboxamide ribotide isomerase [EC:5.3.1.16]|g__Methanobrevibacter.s__Methanobrevibacter_millerae	1.05e-07	1.27e-07	8.26e-08	7.55e-08	9.66e-08	1.16e-07	1.17e-07	Methanobrevibacter_millerae	1.03e-07	1.9e-08
K04069: pyruvate formate lyase activating enzyme [EC:1.97.1.4]|g__Methanobrevibacter.s__Methanobrevibacter_millerae	9.35e-08	0	1.87e-07	6.89e-08	1.88e-07	1.31e-07	5.02e-08	Methanobrevibacter_millerae	1.03e-07	7.04e-08
K06001: tryptophan synthase beta chain [EC:4.2.1.20]|g__Methanobrevibacter.s__Methanobrevibacter_millerae	7.55e-08	0	1.51e-07	1.01e-07	1.01e-07	1.05e-07	1.9e-07	Methanobrevibacter_millerae	1.03e-07	5.95e-08
K07068: uncharacterized protein|g__Methanobrevibacter.s__Methanobrevibacter_millerae	1.1e-07	0	2.19e-07	5.05e-08	1.4e-07	1.88e-07	1.47e-08	Methanobrevibacter_millerae	1.03e-07	8.49e-08
K00766: anthranilate phosphoribosyltransferase [EC:2.4.2.18]|g__Methanobrevibacter.s__Methanobrevibacter_millerae	1.02e-07	9.93e-08	1.05e-07	9.7e-08	1.02e-07	1.05e-07	1.03e-07	Methanobrevibacter_millerae	1.02e-07	2.92e-09
K01951: GMP synthase (glutamine-hydrolysing) [EC:6.3.5.2]|g__Methanobrevibacter.s__Methanobrevibacter_millerae	9.71e-08	5.21e-08	1.42e-07	1.88e-07	3.8e-08	9.02e-08	1.05e-07	Methanobrevibacter_millerae	1.02e-07	5.12e-08
K11646: 3-dehydroquinate synthase II [EC:1.4.1.24]|g__Methanobrevibacter.s__Methanobrevibacter_millerae	9.75e-08	1.95e-07	0	3.8e-08	7.89e-09	2.18e-07	1.58e-07	Methanobrevibacter_millerae	1.02e-07	9e-08
K01933: phosphoribosylformylglycinamidine cyclo-ligase [EC:6.3.3.1]|g__Methanobrevibacter.s__Methanobrevibacter_millerae	1e-07	0	2e-07	7.68e-08	1.34e-07	9.71e-08	9.68e-08	Methanobrevibacter_millerae	1.01e-07	6.02e-08
K03592: PmbA protein|g__Methanobrevibacter.s__Methanobrevibacter_millerae	1.06e-07	2.12e-07	0	7.24e-08	1.4e-07	1.57e-07	1.9e-08	Methanobrevibacter_millerae	1.01e-07	7.61e-08
K22585: DNA repair protein NreA|g__Methanobrevibacter.s__Methanobrevibacter_millerae	6.8e-08	1.36e-07	0	9.96e-08	8.6e-08	2.59e-07	6.02e-08	Methanobrevibacter_millerae	1.01e-07	8.1e-08
K02322: DNA polymerase II large subunit [EC:2.7.7.7]|g__Methanobrevibacter.s__Methanobrevibacter_millerae	9.47e-08	1.12e-07	7.73e-08	1.12e-07	9.57e-08	1.1e-07	9.78e-08	Methanobrevibacter_millerae	9.99e-08	1.26e-08
K00869: mevalonate kinase [EC:2.7.1.36]|g__Methanobrevibacter.s__Methanobrevibacter_millerae	9.95e-08	1.05e-07	9.4e-08	1.11e-07	9.46e-08	9.32e-08	9.96e-08	Methanobrevibacter_millerae	9.96e-08	6.54e-09
K01652: acetolactate synthase I/II/III large subunit [EC:2.2.1.6]|g__Methanobrevibacter.s__Methanobrevibacter_millerae	1.06e-07	0	2.11e-07	6.78e-08	8.06e-08	6.21e-08	1.68e-07	Methanobrevibacter_millerae	9.94e-08	7.05e-08
K02051: NitT/TauT family transport system substrate-binding protein|g__Methanobrevibacter.s__Methanobrevibacter_millerae	1.07e-07	1.3e-07	8.43e-08	1.02e-07	8.26e-08	7.85e-08	1.09e-07	Methanobrevibacter_millerae	9.91e-08	1.84e-08
K03365: cytosine/creatinine deaminase [EC:3.5.4.1 3.5.4.21]|g__Methanobrevibacter.s__Methanobrevibacter_millerae	1.08e-07	9.32e-08	1.22e-07	9.36e-08	1.04e-07	8.42e-08	8.63e-08	Methanobrevibacter_millerae	9.88e-08	1.34e-08
K09116: uncharacterized protein|g__Methanobrevibacter.s__Methanobrevibacter_millerae	5.9e-08	1.18e-07	0	1.72e-07	1.42e-07	1.06e-07	8.87e-08	Methanobrevibacter_millerae	9.8e-08	5.64e-08
K05936: precorrin-4/cobalt-precorrin-4 C11-methyltransferase [EC:2.1.1.133 2.1.1.271]|g__Methanobrevibacter.s__Methanobrevibacter_millerae	6.35e-08	0	1.27e-07	1.55e-07	8.22e-08	1.67e-07	9e-08	Methanobrevibacter_millerae	9.78e-08	5.77e-08
K22223: phosphoglycolate phosphatase [EC:3.1.3.18]|g__Methanobrevibacter.s__Methanobrevibacter_millerae	6.85e-08	0	1.37e-07	1.22e-07	7.94e-08	6.15e-08	2.12e-07	Methanobrevibacter_millerae	9.72e-08	6.74e-08
K22011: sirohydrochlorin cobalto/nickelchelatase [EC:4.99.1.3 4.99.1.11]|g__Methanobrevibacter.s__Methanobrevibacter_millerae	8.5e-08	1.7e-07	0	4.91e-08	8.55e-08	1.9e-07	8.96e-08	Methanobrevibacter_millerae	9.56e-08	6.58e-08
K01880: glycyl-tRNA synthetase [EC:6.1.1.14]|g__Methanobrevibacter.s__Methanobrevibacter_millerae	9.74e-08	8.27e-08	1.12e-07	7.85e-08	1.13e-07	8.78e-08	9.56e-08	Methanobrevibacter_millerae	9.53e-08	1.35e-08
K03561: biopolymer transport protein ExbB|g__Methanobrevibacter.s__Methanobrevibacter_millerae	7.7e-08	1.54e-07	0	1.55e-07	3.01e-08	1.14e-07	1.37e-07	Methanobrevibacter_millerae	9.53e-08	6.16e-08
K10747: DNA ligase 1 [EC:6.5.1.1 6.5.1.6 6.5.1.7]|g__Methanobrevibacter.s__Methanobrevibacter_millerae	9.34e-08	9.9e-08	8.77e-08	9.97e-08	9.75e-08	1.04e-07	8.39e-08	Methanobrevibacter_millerae	9.5e-08	7.12e-09
K02379: FdhD protein|g__Methanobrevibacter.s__Methanobrevibacter_millerae	8.4e-08	0	1.68e-07	9.13e-08	5.83e-08	1.59e-07	9.74e-08	Methanobrevibacter_millerae	9.4e-08	5.76e-08
K01889: phenylalanyl-tRNA synthetase alpha chain [EC:6.1.1.20]|g__Methanobrevibacter.s__Methanobrevibacter_millerae	7e-08	0	1.4e-07	2.1e-07	6.31e-08	1.17e-07	5.68e-08	Methanobrevibacter_millerae	9.38e-08	6.81e-08
K03780: L(+)-tartrate dehydratase beta subunit [EC:4.2.1.32]|g__Methanobrevibacter.s__Methanobrevibacter_millerae	8.49e-08	1.14e-07	5.59e-08	7.98e-08	1.05e-07	9.43e-08	1.22e-07	Methanobrevibacter_millerae	9.37e-08	2.25e-08
K02033: peptide/nickel transport system permease protein|g__Methanobrevibacter.s__Methanobrevibacter_millerae	5.7e-08	1.14e-07	0	9.03e-08	1.55e-07	1.09e-07	1.25e-07	Methanobrevibacter_millerae	9.29e-08	5.09e-08
K04517: prephenate dehydrogenase [EC:1.3.1.12]|g__Methanobrevibacter.s__Methanobrevibacter_millerae	8.05e-08	0	1.61e-07	1.67e-07	1.24e-07	1.59e-08	1e-07	Methanobrevibacter_millerae	9.26e-08	6.56e-08
K00858: NAD+ kinase [EC:2.7.1.23]|g__Methanobrevibacter.s__Methanobrevibacter_millerae	8.96e-08	1.18e-07	6.12e-08	9.11e-08	7.02e-08	8.63e-08	1.29e-07	Methanobrevibacter_millerae	9.22e-08	2.42e-08
K00609: aspartate carbamoyltransferase catalytic subunit [EC:2.1.3.2]|g__Methanobrevibacter.s__Methanobrevibacter_millerae	7.95e-08	0	1.59e-07	6.15e-08	1.72e-07	1.22e-08	1.58e-07	Methanobrevibacter_millerae	9.17e-08	7.21e-08
K01923: phosphoribosylaminoimidazole-succinocarboxamide synthase [EC:6.3.2.6]|g__Methanobrevibacter.s__Methanobrevibacter_millerae	9e-08	0	1.8e-07	1.04e-07	3.76e-08	7.14e-08	1.57e-07	Methanobrevibacter_millerae	9.14e-08	6.32e-08
K01925: UDP-N-acetylmuramoylalanine--D-glutamate ligase [EC:6.3.2.9]|g__Methanobrevibacter.s__Methanobrevibacter_millerae	9.16e-08	9.32e-08	8.99e-08	9.13e-08	9.29e-08	9.1e-08	8.95e-08	Methanobrevibacter_millerae	9.13e-08	1.39e-09
K04484: DNA repair protein RadB|g__Methanobrevibacter.s__Methanobrevibacter_millerae	8.75e-08	0	1.75e-07	9.07e-08	5.75e-08	1.42e-07	8.62e-08	Methanobrevibacter_millerae	9.13e-08	5.64e-08
K03426: NAD+ diphosphatase [EC:3.6.1.22]|g__Methanobrevibacter.s__Methanobrevibacter_millerae	9.1e-08	8.37e-08	9.83e-08	8.21e-08	9.68e-08	9.13e-08	9.25e-08	Methanobrevibacter_millerae	9.08e-08	6.08e-09
K01823: isopentenyl-diphosphate Delta-isomerase [EC:5.3.3.2]|g__Methanobrevibacter.s__Methanobrevibacter_millerae	1.12e-07	1.54e-07	6.97e-08	1.67e-08	7.56e-08	1.32e-07	7.43e-08	Methanobrevibacter_millerae	9.06e-08	4.58e-08
K01704: 3-isopropylmalate/(R)-2-methylmalate dehydratase small subunit [EC:4.2.1.33 4.2.1.35]|g__Methanobrevibacter.s__Methanobrevibacter_millerae	1.25e-07	0	2.5e-07	1.4e-07	3.98e-08	5.94e-08	1.74e-08	Methanobrevibacter_millerae	9.02e-08	8.77e-08
K03523: biotin transport system substrate-specific component|g__Methanobrevibacter.s__Methanobrevibacter_millerae	7.5e-08	0	1.5e-07	8.56e-08	6.11e-08	2.28e-07	3.1e-08	Methanobrevibacter_millerae	9.01e-08	7.67e-08
K03424: TatD DNase family protein [EC:3.1.21.-]|g__Methanobrevibacter.s__Methanobrevibacter_millerae	8.32e-08	6.66e-08	9.97e-08	8.64e-08	1.15e-07	9.22e-08	8.46e-08	Methanobrevibacter_millerae	8.97e-08	1.51e-08
K18532: adenylate kinase [EC:2.7.4.3]|g__Methanobrevibacter.s__Methanobrevibacter_millerae	8.93e-08	1.08e-07	7.06e-08	9.86e-08	9.37e-08	8.19e-08	8.18e-08	Methanobrevibacter_millerae	8.91e-08	1.24e-08
K01480: agmatinase [EC:3.5.3.11]|g__Methanobrevibacter.s__Methanobrevibacter_millerae	9.6e-08	1.92e-07	0	5.68e-08	1.7e-07	6.97e-08	3.24e-08	Methanobrevibacter_millerae	8.81e-08	7.04e-08
K07051: uncharacterized protein|g__Methanobrevibacter.s__Methanobrevibacter_millerae	6.85e-08	0	1.37e-07	1.32e-07	9.66e-08	1.17e-07	5.34e-08	Methanobrevibacter_millerae	8.64e-08	4.93e-08
K10206: LL-diaminopimelate aminotransferase [EC:2.6.1.83]|g__Methanobrevibacter.s__Methanobrevibacter_millerae	8.25e-08	8.82e-08	7.68e-08	8.19e-08	9.2e-08	8.58e-08	9.03e-08	Methanobrevibacter_millerae	8.54e-08	5.33e-09
K07392: AAA family ATPase|g__Methanobrevibacter.s__Methanobrevibacter_millerae	8.93e-08	1.08e-07	7.06e-08	8.21e-08	6.87e-08	7.45e-08	1.03e-07	Methanobrevibacter_millerae	8.52e-08	1.56e-08
K03753: molybdopterin-guanine dinucleotide biosynthesis adapter protein|g__Methanobrevibacter.s__Methanobrevibacter_millerae	7.45e-08	0	1.49e-07	1.21e-07	1.06e-07	1e-07	4.02e-08	Methanobrevibacter_millerae	8.44e-08	5.07e-08
K19664: CDP-2,3-bis-(O-geranylgeranyl)-sn-glycerol synthase [EC:2.7.7.67]|g__Methanobrevibacter.s__Methanobrevibacter_millerae	8.39e-08	1.33e-07	3.48e-08	5.43e-08	8.8e-08	7.35e-08	1.22e-07	Methanobrevibacter_millerae	8.42e-08	3.48e-08
K00432: glutathione peroxidase [EC:1.11.1.9]|g__Methanobrevibacter.s__Methanobrevibacter_millerae	9.01e-08	1.09e-07	7.11e-08	9.91e-08	5.2e-08	6.39e-08	1.03e-07	Methanobrevibacter_millerae	8.4e-08	2.18e-08
K01534: Zn2+/Cd2+-exporting ATPase [EC:7.2.2.12 7.2.2.21]|g__Methanobrevibacter.s__Methanobrevibacter_millerae	8.1e-08	0	1.62e-07	6.34e-08	4.12e-08	2.07e-07	3.03e-08	Methanobrevibacter_millerae	8.36e-08	7.46e-08
K01607: 4-carboxymuconolactone decarboxylase [EC:4.1.1.44]|g__Methanobrevibacter.s__Methanobrevibacter_millerae	7.7e-08	1.54e-07	0	7.47e-08	9.46e-09	1.45e-07	1.18e-07	Methanobrevibacter_millerae	8.26e-08	6.13e-08
K06889: uncharacterized protein|g__Methanobrevibacter.s__Methanobrevibacter_millerae	7.75e-08	1.04e-07	5.09e-08	1.25e-07	7.96e-08	6.39e-08	7.68e-08	Methanobrevibacter_millerae	8.25e-08	2.48e-08
K13039: sulfopyruvate decarboxylase subunit beta [EC:4.1.1.79]|g__Methanobrevibacter.s__Methanobrevibacter_millerae	6.8e-08	1.36e-07	0	1.55e-08	1.61e-07	1.02e-07	9.22e-08	Methanobrevibacter_millerae	8.21e-08	5.92e-08
K07025: putative hydrolase of the HAD superfamily|g__Methanobrevibacter.s__Methanobrevibacter_millerae	6.8e-08	1.36e-07	0	6.94e-08	9.64e-08	1.93e-07	4.15e-09	Methanobrevibacter_millerae	8.1e-08	6.9e-08
K00583: tetrahydromethanopterin S-methyltransferase subunit G [EC:2.1.1.86]|g__Methanobrevibacter.s__Methanobrevibacter_millerae	8.56e-08	1.03e-07	6.82e-08	7.66e-08	9.94e-08	7.18e-08	6.17e-08	Methanobrevibacter_millerae	8.09e-08	1.57e-08
K01749: hydroxymethylbilane synthase [EC:2.5.1.61]|g__Methanobrevibacter.s__Methanobrevibacter_millerae	6.75e-08	0	1.35e-07	4.39e-08	1.79e-07	3.46e-08	1.04e-07	Methanobrevibacter_millerae	8.06e-08	6.23e-08
K07728: putative transcriptional regulator|g__Methanobrevibacter.s__Methanobrevibacter_millerae	8.07e-08	8.16e-08	7.98e-08	8.03e-08	8e-08	8.03e-08	8.03e-08	Methanobrevibacter_millerae	8.04e-08	5.88e-10
K07581: RNA-binding protein|g__Methanobrevibacter.s__Methanobrevibacter_millerae	6.35e-08	0	1.27e-07	9.54e-08	1.04e-07	3.5e-08	1.37e-07	Methanobrevibacter_millerae	8.03e-08	4.99e-08
K07027: glycosyltransferase 2 family protein|g__Methanobrevibacter.s__Methanobrevibacter_millerae	7.79e-08	9.43e-08	6.15e-08	7.31e-08	6.99e-08	9.21e-08	9.18e-08	Methanobrevibacter_millerae	8.01e-08	1.28e-08
K02032: peptide/nickel transport system ATP-binding protein|g__Methanobrevibacter.s__Methanobrevibacter_millerae	6.85e-08	1.37e-07	0	1.09e-07	8.77e-08	1.05e-07	5.15e-08	Methanobrevibacter_millerae	7.98e-08	4.49e-08
K07244: mgtE-like transporter|g__Methanobrevibacter.s__Methanobrevibacter_millerae	7.78e-08	8.66e-08	6.9e-08	8.23e-08	7.77e-08	7.41e-08	9.13e-08	Methanobrevibacter_millerae	7.98e-08	7.55e-09
K11212: LPPG:FO 2-phospho-L-lactate transferase [EC:2.7.8.28]|g__Methanobrevibacter.s__Methanobrevibacter_millerae	6.9e-08	0	1.38e-07	6.82e-08	5.85e-08	1.3e-07	9.3e-08	Methanobrevibacter_millerae	7.95e-08	4.68e-08
K07141: molybdenum cofactor cytidylyltransferase [EC:2.7.7.76]|g__Methanobrevibacter.s__Methanobrevibacter_millerae	6.75e-08	0	1.35e-07	2.39e-07	5.8e-08	5.21e-08	3.87e-09	Methanobrevibacter_millerae	7.94e-08	8.36e-08
K01887: arginyl-tRNA synthetase [EC:6.1.1.19]|g__Methanobrevibacter.s__Methanobrevibacter_millerae	7.15e-08	0	1.43e-07	5.93e-08	3.85e-08	7.38e-08	1.69e-07	Methanobrevibacter_millerae	7.93e-08	5.85e-08
K03462: nicotinamide phosphoribosyltransferase [EC:2.4.2.12]|g__Methanobrevibacter.s__Methanobrevibacter_millerae	5.5e-08	0	1.1e-07	1.3e-07	4.18e-08	1.01e-07	1.17e-07	Methanobrevibacter_millerae	7.93e-08	4.78e-08
K03688: ubiquinone biosynthesis protein|g__Methanobrevibacter.s__Methanobrevibacter_millerae	9.6e-08	0	1.92e-07	1.09e-07	6.38e-08	1.24e-08	8.12e-08	Methanobrevibacter_millerae	7.92e-08	6.44e-08
K07561: 2-(3-amino-3-carboxypropyl)histidine synthase [EC:2.5.1.108]|g__Methanobrevibacter.s__Methanobrevibacter_millerae	7.8e-08	8.94e-08	6.66e-08	7.53e-08	7.53e-08	8.4e-08	7.95e-08	Methanobrevibacter_millerae	7.83e-08	7.21e-09
K00230: menaquinone-dependent protoporphyrinogen oxidase [EC:1.3.5.3]|g__Methanobrevibacter.s__Methanobrevibacter_millerae	9.16e-08	1.23e-07	6.03e-08	6.93e-08	5.82e-08	8.48e-08	5.74e-08	Methanobrevibacter_millerae	7.78e-08	2.4e-08
K06874: zinc finger protein|g__Methanobrevibacter.s__Methanobrevibacter_millerae	7.55e-08	7.23e-08	7.87e-08	7.85e-08	8.1e-08	7.83e-08	7.9e-08	Methanobrevibacter_millerae	7.76e-08	2.84e-09
K01902: succinyl-CoA synthetase alpha subunit [EC:6.2.1.5]|g__Methanobrevibacter.s__Methanobrevibacter_millerae	6.3e-08	0	1.26e-07	1.16e-07	6.44e-08	6.62e-08	1.03e-07	Methanobrevibacter_millerae	7.69e-08	4.28e-08
K03431: phosphoglucosamine mutase [EC:5.4.2.10]|g__Methanobrevibacter.s__Methanobrevibacter_millerae	8.11e-08	6.28e-08	9.94e-08	7.39e-08	1.11e-07	3.63e-08	7.31e-08	Methanobrevibacter_millerae	7.68e-08	2.43e-08
K07722: CopG family transcriptional regulator, nickel-responsive regulator|g__Methanobrevibacter.s__Methanobrevibacter_millerae	8.1e-08	0	1.62e-07	5.31e-08	7.66e-08	4.87e-08	1.16e-07	Methanobrevibacter_millerae	7.68e-08	5.17e-08
K19817: coenzyme F420H2 oxidase [EC:1.5.3.22]|g__Methanobrevibacter.s__Methanobrevibacter_millerae	7.1e-08	0	1.42e-07	2.7e-09	5.03e-09	1.5e-07	1.61e-07	Methanobrevibacter_millerae	7.6e-08	7.45e-08
K08094: 6-phospho-3-hexuloisomerase [EC:5.3.1.27]|g__Methanobrevibacter.s__Methanobrevibacter_millerae	7.1e-08	0	1.42e-07	1.34e-07	6.71e-08	4.53e-08	7.02e-08	Methanobrevibacter_millerae	7.57e-08	4.93e-08
K04652: hydrogenase nickel incorporation protein HypB|g__Methanobrevibacter.s__Methanobrevibacter_millerae	6.2e-08	0	1.24e-07	7.39e-09	1.1e-07	1.03e-07	1.22e-07	Methanobrevibacter_millerae	7.55e-08	5.32e-08
K07574: RNA-binding protein|g__Methanobrevibacter.s__Methanobrevibacter_millerae	5.45e-08	0	1.09e-07	1.52e-08	1.01e-07	1.4e-07	1.07e-07	Methanobrevibacter_millerae	7.52e-08	5.28e-08
K04654: hydrogenase expression/formation protein HypD|g__Methanobrevibacter.s__Methanobrevibacter_millerae	7.75e-08	0	1.55e-07	1.73e-07	7.69e-08	3.5e-10	4.31e-08	Methanobrevibacter_millerae	7.51e-08	6.86e-08
K01992: ABC-2 type transport system permease protein|g__Methanobrevibacter.s__Methanobrevibacter_millerae	4.81e-08	0	9.62e-08	1.4e-07	6.72e-08	7.15e-09	1.65e-07	Methanobrevibacter_millerae	7.48e-08	6.3e-08
K03105: signal recognition particle subunit SRP19|g__Methanobrevibacter.s__Methanobrevibacter_millerae	7.28e-08	8.81e-08	5.75e-08	7.63e-08	9.5e-08	6.58e-08	6.76e-08	Methanobrevibacter_millerae	7.47e-08	1.31e-08
K08093: 3-hexulose-6-phosphate synthase [EC:4.1.2.43]|g__Methanobrevibacter.s__Methanobrevibacter_millerae	5.3e-08	0	1.06e-07	8.91e-08	3.91e-08	6.12e-08	1.64e-07	Methanobrevibacter_millerae	7.32e-08	5.27e-08
K01657: anthranilate synthase component I [EC:4.1.3.27]|g__Methanobrevibacter.s__Methanobrevibacter_millerae	7.17e-08	7.12e-08	7.22e-08	7.18e-08	7.23e-08	7.16e-08	7.14e-08	Methanobrevibacter_millerae	7.17e-08	3.99e-10
K02500: imidazole glycerol-phosphate synthase subunit HisF [EC:4.3.2.10]|g__Methanobrevibacter.s__Methanobrevibacter_millerae	5.65e-08	0	1.13e-07	1.12e-07	9.2e-08	3.86e-08	8.75e-08	Methanobrevibacter_millerae	7.14e-08	4.17e-08
K08315: hydrogenase 3 maturation protease [EC:3.4.23.51]|g__Methanobrevibacter.s__Methanobrevibacter_millerae	6.9e-08	1.38e-07	0	4.54e-08	1.24e-07	8.02e-08	4.17e-08	Methanobrevibacter_millerae	7.12e-08	4.82e-08
K07178: RIO kinase 1 [EC:2.7.11.1]|g__Methanobrevibacter.s__Methanobrevibacter_millerae	6.7e-08	0	1.34e-07	2.8e-08	7.85e-08	7.6e-08	1.12e-07	Methanobrevibacter_millerae	7.08e-08	4.59e-08
K00179: indolepyruvate ferredoxin oxidoreductase, alpha subunit [EC:1.2.7.8]|g__Methanobrevibacter.s__Methanobrevibacter_millerae	6.7e-08	1.34e-07	0	3.97e-09	3.77e-08	1.73e-07	7.9e-08	Methanobrevibacter_millerae	7.07e-08	6.47e-08
K03787: 5'-nucleotidase [EC:3.1.3.5]|g__Methanobrevibacter.s__Methanobrevibacter_millerae	4.96e-08	0	9.92e-08	7.18e-08	9.39e-08	7.48e-08	1.04e-07	Methanobrevibacter_millerae	7.05e-08	3.63e-08
K00611: ornithine carbamoyltransferase [EC:2.1.3.3]|g__Methanobrevibacter.s__Methanobrevibacter_millerae	5.5e-08	0	1.1e-07	1.17e-07	5.97e-08	8.96e-08	5.96e-08	Methanobrevibacter_millerae	7.01e-08	3.99e-08
K01628: L-fuculose-phosphate aldolase [EC:4.1.2.17]|g__Methanobrevibacter.s__Methanobrevibacter_millerae	7.38e-08	4.99e-08	9.77e-08	3.48e-08	7.11e-08	7.67e-08	8.33e-08	Methanobrevibacter_millerae	6.96e-08	2.1e-08
K02008: cobalt/nickel transport system permease protein|g__Methanobrevibacter.s__Methanobrevibacter_millerae	5.45e-08	1.09e-07	0	3.7e-08	7.15e-08	9.75e-08	1.15e-07	Methanobrevibacter_millerae	6.92e-08	4.19e-08
K07144: 5-(aminomethyl)-3-furanmethanol phosphate kinase [EC:2.7.4.31]|g__Methanobrevibacter.s__Methanobrevibacter_millerae	6.15e-08	1.23e-07	0	9.12e-08	2.47e-08	6.86e-08	1.14e-07	Methanobrevibacter_millerae	6.9e-08	4.51e-08
K03470: ribonuclease HII [EC:3.1.26.4]|g__Methanobrevibacter.s__Methanobrevibacter_millerae	6.86e-08	6.57e-08	7.14e-08	7.13e-08	6.91e-08	6.87e-08	6.41e-08	Methanobrevibacter_millerae	6.84e-08	2.7e-09
K14564: nucleolar protein 56|g__Methanobrevibacter.s__Methanobrevibacter_millerae	6.78e-08	6.49e-08	7.06e-08	7.2e-08	6.84e-08	6.82e-08	6.55e-08	Methanobrevibacter_millerae	6.82e-08	2.54e-09
K03469: ribonuclease HI [EC:3.1.26.4]|g__Methanobrevibacter.s__Methanobrevibacter_millerae	8.27e-08	1.31e-07	3.43e-08	8.28e-08	3.48e-08	7.89e-09	1.02e-07	Methanobrevibacter_millerae	6.79e-08	4.36e-08
K02020: molybdate transport system substrate-binding protein|g__Methanobrevibacter.s__Methanobrevibacter_millerae	5.1e-08	0	1.02e-07	4.77e-08	6.55e-08	1.4e-07	6.7e-08	Methanobrevibacter_millerae	6.76e-08	4.41e-08
K06961: ribosomal RNA assembly protein|g__Methanobrevibacter.s__Methanobrevibacter_millerae	5.9e-08	0	1.18e-07	1.25e-07	9.9e-09	1.49e-07	1.23e-08	Methanobrevibacter_millerae	6.76e-08	6.26e-08
K07464: CRISPR-associated exonuclease Cas4 [EC:3.1.12.1]|g__Methanobrevibacter.s__Methanobrevibacter_millerae	5.2e-08	0	1.04e-07	5.16e-08	3.93e-08	8.39e-08	1.37e-07	Methanobrevibacter_millerae	6.68e-08	4.52e-08
K00620: glutamate N-acetyltransferase / amino-acid N-acetyltransferase [EC:2.3.1.35 2.3.1.1]|g__Methanobrevibacter.s__Methanobrevibacter_millerae	6.38e-08	6.94e-08	5.82e-08	6.3e-08	6.69e-08	7.43e-08	6.98e-08	Methanobrevibacter_millerae	6.65e-08	5.3e-09
K00096: glycerol-1-phosphate dehydrogenase [NAD(P)+] [EC:1.1.1.261]|g__Methanobrevibacter.s__Methanobrevibacter_millerae	6.47e-08	5.95e-08	6.99e-08	7.3e-08	7.07e-08	6.17e-08	6.2e-08	Methanobrevibacter_millerae	6.59e-08	5.24e-09
K06966: pyrimidine/purine-5'-nucleotide nucleosidase [EC:3.2.2.10 3.2.2.-]|g__Methanobrevibacter.s__Methanobrevibacter_millerae	6.06e-08	8.44e-08	3.67e-08	8.5e-09	5.1e-08	1.24e-07	9.47e-08	Methanobrevibacter_millerae	6.57e-08	3.86e-08
K00014: shikimate dehydrogenase [EC:1.1.1.25]|g__Methanobrevibacter.s__Methanobrevibacter_millerae	6.5e-08	0	1.3e-07	8.26e-08	1.15e-07	5.69e-08	9.46e-09	Methanobrevibacter_millerae	6.56e-08	4.9e-08
K00821: acetylornithine/N-succinyldiaminopimelate aminotransferase [EC:2.6.1.11 2.6.1.17]|g__Methanobrevibacter.s__Methanobrevibacter_millerae	5.45e-08	0	1.09e-07	8.35e-08	9.52e-08	8.62e-09	1.08e-07	Methanobrevibacter_millerae	6.55e-08	4.57e-08
K13787: geranylgeranyl diphosphate synthase, type I [EC:2.5.1.1 2.5.1.10 2.5.1.29]|g__Methanobrevibacter.s__Methanobrevibacter_millerae	5.05e-08	1.01e-07	0	1.16e-07	2.67e-08	4.83e-08	1.16e-07	Methanobrevibacter_millerae	6.55e-08	4.6e-08
K22482: heterodisulfide reductase subunit C1 [EC:1.8.7.3]|g__Methanobrevibacter.s__Methanobrevibacter_millerae	4.6e-08	0	9.19e-08	9.25e-08	8.24e-08	9.82e-08	4.57e-08	Methanobrevibacter_millerae	6.52e-08	3.62e-08
K03687: molecular chaperone GrpE|g__Methanobrevibacter.s__Methanobrevibacter_millerae	5.3e-08	1.06e-07	0	3.24e-08	8.5e-08	9.49e-08	8.41e-08	Methanobrevibacter_millerae	6.51e-08	3.82e-08
K22481: heterodisulfide reductase subunit B1 [EC:1.8.7.3]|g__Methanobrevibacter.s__Methanobrevibacter_millerae	5.7e-08	0	1.14e-07	6.79e-08	3.8e-08	7.56e-08	9.97e-08	Methanobrevibacter_millerae	6.46e-08	3.82e-08
K03422: methyl-coenzyme M reductase subunit D|g__Methanobrevibacter.s__Methanobrevibacter_millerae	6.05e-08	0	1.21e-07	7.47e-08	7.02e-09	9.59e-08	9.12e-08	Methanobrevibacter_millerae	6.43e-08	4.56e-08
K01486: adenine deaminase [EC:3.5.4.2]|g__Methanobrevibacter.s__Methanobrevibacter_millerae	4.66e-08	0	9.32e-08	1.26e-07	1.1e-07	6.37e-08	8.27e-09	Methanobrevibacter_millerae	6.4e-08	4.88e-08
K00772: 5'-methylthioadenosine phosphorylase [EC:2.4.2.28]|g__Methanobrevibacter.s__Methanobrevibacter_millerae	8.6e-08	0	1.72e-07	9.16e-08	5.67e-08	1.34e-08	2.67e-08	Methanobrevibacter_millerae	6.38e-08	5.92e-08
K01551: arsenite/tail-anchored protein-transporting ATPase [EC:7.3.2.7 7.3.-.-]|g__Methanobrevibacter.s__Methanobrevibacter_millerae	6.34e-08	6.2e-08	6.48e-08	6.42e-08	6.32e-08	6.44e-08	6.27e-08	Methanobrevibacter_millerae	6.35e-08	9.98e-10
K01817: phosphoribosylanthranilate isomerase [EC:5.3.1.24]|g__Methanobrevibacter.s__Methanobrevibacter_millerae	4.7e-08	9.39e-08	0	9.32e-08	1.2e-07	7.76e-08	7.87e-09	Methanobrevibacter_millerae	6.28e-08	4.58e-08
K01265: methionyl aminopeptidase [EC:3.4.11.18]|g__Methanobrevibacter.s__Methanobrevibacter_millerae	4.52e-08	0	9.04e-08	2.11e-09	6.79e-08	1.1e-07	1.23e-07	Methanobrevibacter_millerae	6.27e-08	4.93e-08
K06927: diphthine-ammonia ligase [EC:6.3.1.14]|g__Methanobrevibacter.s__Methanobrevibacter_millerae	6.28e-08	6.01e-08	6.54e-08	5.98e-08	6.31e-08	6.33e-08	6.41e-08	Methanobrevibacter_millerae	6.27e-08	2.04e-09
K18853: dihydromethanopterin reductase (acceptor) [EC:1.5.99.15]|g__Methanobrevibacter.s__Methanobrevibacter_millerae	5.1e-08	0	1.02e-07	1.18e-07	8.81e-08	3.52e-08	4.48e-08	Methanobrevibacter_millerae	6.27e-08	4.16e-08
K01854: UDP-galactopyranose mutase [EC:5.4.99.9]|g__Methanobrevibacter.s__Methanobrevibacter_millerae	7e-08	0	1.4e-07	7.82e-08	5.1e-08	2.31e-08	7.57e-08	Methanobrevibacter_millerae	6.26e-08	4.49e-08
K09691: lipopolysaccharide transport system ATP-binding protein|g__Methanobrevibacter.s__Methanobrevibacter_millerae	6.2e-08	0	1.24e-07	1.34e-08	9.01e-08	9.51e-08	4.97e-08	Methanobrevibacter_millerae	6.2e-08	4.49e-08
K00963: UTP--glucose-1-phosphate uridylyltransferase [EC:2.7.7.9]|g__Methanobrevibacter.s__Methanobrevibacter_millerae	7.35e-08	0	1.47e-07	1.29e-07	1.38e-08	4.94e-08	1.93e-08	Methanobrevibacter_millerae	6.17e-08	5.77e-08
K06188: aquaporin Z|g__Methanobrevibacter.s__Methanobrevibacter_millerae	5e-08	1e-07	0	2.89e-08	3.76e-08	1.39e-07	7.32e-08	Methanobrevibacter_millerae	6.12e-08	4.69e-08
K00812: aspartate aminotransferase [EC:2.6.1.1]|g__Methanobrevibacter.s__Methanobrevibacter_millerae	6.1e-08	0	1.22e-07	6.2e-08	1.28e-07	1.3e-08	4.15e-08	Methanobrevibacter_millerae	6.11e-08	4.94e-08
K01494: dCTP deaminase [EC:3.5.4.13]|g__Methanobrevibacter.s__Methanobrevibacter_millerae	5.6e-08	0	1.12e-07	9.36e-08	1.06e-09	1.14e-09	1.62e-07	Methanobrevibacter_millerae	6.08e-08	6.43e-08
K16926: energy-coupling factor transport system substrate-specific component|g__Methanobrevibacter.s__Methanobrevibacter_millerae	6.4e-08	0	1.28e-07	3.48e-08	6.62e-08	4.98e-08	8.28e-08	Methanobrevibacter_millerae	6.08e-08	3.99e-08
K05592: ATP-dependent RNA helicase DeaD [EC:3.6.4.13]|g__Methanobrevibacter.s__Methanobrevibacter_millerae	4.96e-08	0	9.91e-08	1.21e-07	1.03e-08	7.67e-08	6.58e-08	Methanobrevibacter_millerae	6.04e-08	4.42e-08
K03657: DNA helicase II / ATP-dependent DNA helicase PcrA [EC:3.6.4.12]|g__Methanobrevibacter.s__Methanobrevibacter_millerae	5.8e-08	1.16e-07	0	1.54e-08	4.79e-08	1.49e-07	2.99e-08	Methanobrevibacter_millerae	5.95e-08	5.43e-08
K04800: replication factor C large subunit|g__Methanobrevibacter.s__Methanobrevibacter_millerae	8.5e-08	1.7e-07	0	4.01e-08	8.41e-09	8.09e-08	3.23e-08	Methanobrevibacter_millerae	5.95e-08	5.86e-08
K21030: D-ribitol-5-phosphate cytidylyltransferase [EC:2.7.7.40]|g__Methanobrevibacter.s__Methanobrevibacter_millerae	5e-08	0	1e-07	6.67e-08	4.42e-08	1.27e-08	1.41e-07	Methanobrevibacter_millerae	5.92e-08	4.9e-08
K03394: precorrin-2/cobalt-factor-2 C20-methyltransferase [EC:2.1.1.130 2.1.1.151]|g__Methanobrevibacter.s__Methanobrevibacter_millerae	7.55e-08	0	1.51e-07	2.42e-09	6.31e-08	4.7e-08	7.33e-08	Methanobrevibacter_millerae	5.89e-08	5.13e-08
K00067: dTDP-4-dehydrorhamnose reductase [EC:1.1.1.133]|g__Methanobrevibacter.s__Methanobrevibacter_millerae	5.05e-08	0	1.01e-07	3.13e-09	1.31e-07	6.81e-08	5.82e-08	Methanobrevibacter_millerae	5.88e-08	4.78e-08
K01895: acetyl-CoA synthetase [EC:6.2.1.1]|g__Methanobrevibacter.s__Methanobrevibacter_millerae	5.05e-08	0	1.01e-07	4.26e-08	4.27e-08	7.48e-08	9.98e-08	Methanobrevibacter_millerae	5.88e-08	3.6e-08
K03568: TldD protein|g__Methanobrevibacter.s__Methanobrevibacter_millerae	5.1e-08	0	1.02e-07	1.69e-08	5.78e-08	7.25e-08	1.11e-07	Methanobrevibacter_millerae	5.87e-08	4.09e-08
K07504: predicted type IV restriction endonuclease|g__Methanobrevibacter.s__Methanobrevibacter_millerae	4.63e-08	0	9.26e-08	2.67e-08	7.25e-08	1.29e-07	3.65e-08	Methanobrevibacter_millerae	5.77e-08	4.36e-08
K09722: 4-phosphopantoate---beta-alanine ligase [EC:6.3.2.36]|g__Methanobrevibacter.s__Methanobrevibacter_millerae	4.65e-08	0	9.3e-08	4.55e-08	3.75e-08	1.4e-07	3.87e-08	Methanobrevibacter_millerae	5.73e-08	4.54e-08
K12410: NAD-dependent deacetylase [EC:3.5.1.-]|g__Methanobrevibacter.s__Methanobrevibacter_millerae	5e-08	0	1e-07	1.07e-07	4.05e-08	4.47e-08	5.72e-08	Methanobrevibacter_millerae	5.71e-08	3.67e-08
K03110: fused signal recognition particle receptor|g__Methanobrevibacter.s__Methanobrevibacter_millerae	4.54e-08	0	9.08e-08	2.87e-08	8.88e-08	8.63e-08	5.78e-08	Methanobrevibacter_millerae	5.68e-08	3.46e-08
K00641: homoserine O-acetyltransferase/O-succinyltransferase [EC:2.3.1.31 2.3.1.46]|g__Methanobrevibacter.s__Methanobrevibacter_millerae	5.25e-08	0	1.05e-07	2.45e-08	6.27e-08	3.43e-08	1.17e-07	Methanobrevibacter_millerae	5.66e-08	4.24e-08
K03785: 3-dehydroquinate dehydratase I [EC:4.2.1.10]|g__Methanobrevibacter.s__Methanobrevibacter_millerae	6.6e-08	0	1.32e-07	2.43e-08	6.24e-08	6.29e-08	4.71e-08	Methanobrevibacter_millerae	5.64e-08	4.12e-08
K01649: 2-isopropylmalate synthase [EC:2.3.3.13]|g__Methanobrevibacter.s__Methanobrevibacter_millerae	5.78e-08	6.09e-08	5.47e-08	5.17e-08	5.48e-08	5.61e-08	5.84e-08	Methanobrevibacter_millerae	5.63e-08	2.99e-09
K06864: pyridinium-3,5-biscarboxylic acid mononucleotide sulfurtransferase [EC:4.4.1.37]|g__Methanobrevibacter.s__Methanobrevibacter_millerae	6.05e-08	0	1.21e-07	1.15e-08	5.35e-08	4.09e-08	1.05e-07	Methanobrevibacter_millerae	5.61e-08	4.47e-08
K15449: tRNA wybutosine-synthesizing protein 1 [EC:4.1.3.44]|g__Methanobrevibacter.s__Methanobrevibacter_millerae	5.45e-08	0	1.09e-07	4.17e-08	6.87e-09	4.44e-08	1.36e-07	Methanobrevibacter_millerae	5.61e-08	5.02e-08
K00873: pyruvate kinase [EC:2.7.1.40]|g__Methanobrevibacter.s__Methanobrevibacter_millerae	5.1e-08	1.02e-07	0	5.27e-08	6.61e-08	7.12e-08	4.88e-08	Methanobrevibacter_millerae	5.6e-08	3.07e-08
K17828: dihydroorotate dehydrogenase (NAD+) catalytic subunit [EC:1.3.1.14]|g__Methanobrevibacter.s__Methanobrevibacter_millerae	7e-08	1.4e-07	0	6.48e-08	1.58e-08	1.23e-08	8.83e-08	Methanobrevibacter_millerae	5.59e-08	5.01e-08
K03594: bacterioferritin [EC:1.16.3.1]|g__Methanobrevibacter.s__Methanobrevibacter_millerae	6.4e-08	1.28e-07	0	3.99e-08	8.37e-08	6.85e-08	6.5e-09	Methanobrevibacter_millerae	5.58e-08	4.48e-08
K06915: uncharacterized protein|g__Methanobrevibacter.s__Methanobrevibacter_millerae	3.77e-08	7.54e-08	0	1.53e-07	1.92e-08	7.44e-08	3.04e-08	Methanobrevibacter_millerae	5.57e-08	5.1e-08
K18209: fumarate reductase (CoM/CoB) subunit A [EC:1.3.4.1]|g__Methanobrevibacter.s__Methanobrevibacter_millerae	4.38e-08	0	8.75e-08	3.42e-08	8.02e-08	1.09e-07	3.08e-08	Methanobrevibacter_millerae	5.51e-08	3.82e-08
K01912: phenylacetate-CoA ligase [EC:6.2.1.30]|g__Methanobrevibacter.s__Methanobrevibacter_millerae	6.05e-08	0	1.21e-07	2.79e-08	7.37e-08	5.58e-08	4.43e-08	Methanobrevibacter_millerae	5.47e-08	3.79e-08
K09730: uncharacterized protein|g__Methanobrevibacter.s__Methanobrevibacter_millerae	4.64e-08	0	9.28e-08	6.03e-08	9.16e-09	3.03e-08	1.39e-07	Methanobrevibacter_millerae	5.4e-08	4.88e-08
K01001: UDP-N-acetylglucosamine--dolichyl-phosphate N-acetylglucosaminephosphotransferase [EC:2.7.8.15]|g__Methanobrevibacter.s__Methanobrevibacter_millerae	4.83e-08	0	9.65e-08	9.61e-08	4.51e-08	7.83e-08	7.49e-09	Methanobrevibacter_millerae	5.31e-08	3.95e-08
K06898: pyridinium-3,5-biscarboxylic acid mononucleotide synthase [EC:2.5.1.143]|g__Methanobrevibacter.s__Methanobrevibacter_millerae	4.52e-08	0	9.03e-08	8.85e-08	3.05e-08	1.83e-08	9.86e-08	Methanobrevibacter_millerae	5.31e-08	3.94e-08
K05934: precorrin-3B C17-methyltransferase [EC:2.1.1.131]|g__Methanobrevibacter.s__Methanobrevibacter_millerae	5.25e-08	0	1.05e-07	1.02e-07	5.96e-08	3.57e-08	1.39e-08	Methanobrevibacter_millerae	5.27e-08	4.04e-08
K12960: 5-methylthioadenosine/S-adenosylhomocysteine deaminase [EC:3.5.4.31 3.5.4.28]|g__Methanobrevibacter.s__Methanobrevibacter_millerae	5.4e-08	0	1.08e-07	4.91e-08	4.71e-08	4.29e-08	6.81e-08	Methanobrevibacter_millerae	5.27e-08	3.22e-08
K01687: dihydroxy-acid dehydratase [EC:4.2.1.9]|g__Methanobrevibacter.s__Methanobrevibacter_millerae	4.17e-08	0	8.34e-08	7.8e-08	7.97e-08	7.17e-08	1.36e-08	Methanobrevibacter_millerae	5.26e-08	3.44e-08
K06959: protein Tex|g__Methanobrevibacter.s__Methanobrevibacter_millerae	5.4e-08	0	1.08e-07	2.87e-08	8.55e-08	3.88e-08	5.24e-08	Methanobrevibacter_millerae	5.25e-08	3.58e-08
K03539: ribonuclease P/MRP protein subunit RPP1 [EC:3.1.26.5]|g__Methanobrevibacter.s__Methanobrevibacter_millerae	5.05e-08	0	1.01e-07	9.39e-08	2.71e-08	5.66e-08	3.26e-08	Methanobrevibacter_millerae	5.17e-08	3.62e-08
K01903: succinyl-CoA synthetase beta subunit [EC:6.2.1.5]|g__Methanobrevibacter.s__Methanobrevibacter_millerae	5.05e-08	0	1.01e-07	1.57e-08	4.28e-08	1.04e-07	4.71e-08	Methanobrevibacter_millerae	5.16e-08	3.92e-08
K07161: uncharacterized protein|g__Methanobrevibacter.s__Methanobrevibacter_millerae	4.76e-08	9.51e-08	0	1.07e-07	7.31e-08	2.84e-08	3.52e-09	Methanobrevibacter_millerae	5.07e-08	4.27e-08
K11781: 5-amino-6-(D-ribitylamino)uracil---L-tyrosine 4-hydroxyphenyl transferase [EC:2.5.1.147]|g__Methanobrevibacter.s__Methanobrevibacter_millerae	4.18e-08	0	8.35e-08	6.99e-08	1.35e-07	6.18e-09	1.76e-08	Methanobrevibacter_millerae	5.06e-08	4.88e-08
K01867: tryptophanyl-tRNA synthetase [EC:6.1.1.2]|g__Methanobrevibacter.s__Methanobrevibacter_millerae	3.7e-08	0	7.4e-08	5.85e-08	6.09e-08	2.94e-08	8.83e-08	Methanobrevibacter_millerae	4.97e-08	2.98e-08
K02233: adenosylcobinamide-GDP ribazoletransferase [EC:2.7.8.26]|g__Methanobrevibacter.s__Methanobrevibacter_millerae	4.39e-08	0	8.78e-08	9.07e-09	9.82e-08	3.72e-08	7.19e-08	Methanobrevibacter_millerae	4.97e-08	3.79e-08
K06981: isopentenyl phosphate kinase [EC:2.7.4.26]|g__Methanobrevibacter.s__Methanobrevibacter_millerae	6.35e-08	0	1.27e-07	9.62e-09	8.22e-08	6.51e-09	5.87e-08	Methanobrevibacter_millerae	4.96e-08	4.7e-08
K01696: tryptophan synthase beta chain [EC:4.2.1.20]|g__Methanobrevibacter.s__Methanobrevibacter_millerae	4.03e-08	0	8.06e-08	5.12e-08	4.97e-08	8.27e-08	3.93e-08	Methanobrevibacter_millerae	4.91e-08	2.8e-08
K07045: uncharacterized protein|g__Methanobrevibacter.s__Methanobrevibacter_millerae	3.29e-08	6.57e-08	0	8.78e-08	6.75e-08	8.08e-08	9.34e-09	Methanobrevibacter_millerae	4.91e-08	3.5e-08
K00077: 2-dehydropantoate 2-reductase [EC:1.1.1.169]|g__Methanobrevibacter.s__Methanobrevibacter_millerae	4.34e-08	0	8.67e-08	3.43e-08	2.22e-08	7.37e-08	8.27e-08	Methanobrevibacter_millerae	4.9e-08	3.3e-08
K12267: peptide methionine sulfoxide reductase msrA/msrB [EC:1.8.4.11 1.8.4.12]|g__Methanobrevibacter.s__Methanobrevibacter_millerae	3.29e-08	0	6.57e-08	1.2e-07	5.21e-08	1.17e-08	5.98e-08	Methanobrevibacter_millerae	4.89e-08	3.98e-08
K06914: tyramine---L-glutamate ligase [EC:6.3.4.24]|g__Methanobrevibacter.s__Methanobrevibacter_millerae	4.13e-08	0	8.27e-08	8.9e-08	4.24e-08	1.39e-08	7.19e-08	Methanobrevibacter_millerae	4.87e-08	3.41e-08
K00399: methyl-coenzyme M reductase alpha subunit [EC:2.8.4.1]|g__Methanobrevibacter.s__Methanobrevibacter_millerae	4.6e-08	9.19e-08	0	7.82e-09	8.42e-08	6.59e-08	4.36e-08	Methanobrevibacter_millerae	4.85e-08	3.54e-08
K01714: 4-hydroxy-tetrahydrodipicolinate synthase [EC:4.3.3.7]|g__Methanobrevibacter.s__Methanobrevibacter_millerae	3.75e-08	0	7.5e-08	7.4e-08	4.6e-08	8.61e-08	1.92e-08	Methanobrevibacter_millerae	4.83e-08	3.19e-08
K01736: chorismate synthase [EC:4.2.3.5]|g__Methanobrevibacter.s__Methanobrevibacter_millerae	4.05e-08	0	8.09e-08	8.14e-09	4.71e-08	5.32e-08	1.04e-07	Methanobrevibacter_millerae	4.77e-08	3.7e-08
K09126: uncharacterized protein|g__Methanobrevibacter.s__Methanobrevibacter_millerae	4.19e-08	0	8.38e-08	5.14e-08	6.63e-08	1.83e-08	7.17e-08	Methanobrevibacter_millerae	4.76e-08	3e-08
K13038: phosphopantothenoylcysteine decarboxylase / phosphopantothenate---cysteine ligase [EC:4.1.1.36 6.3.2.5]|g__Methanobrevibacter.s__Methanobrevibacter_millerae	5.9e-08	1.18e-07	0	2.93e-08	4.07e-08	6.25e-08	1.58e-08	Methanobrevibacter_millerae	4.65e-08	3.86e-08
K02188: cobalt-precorrin-5B (C1)-methyltransferase [EC:2.1.1.195]|g__Methanobrevibacter.s__Methanobrevibacter_millerae	5.25e-08	0	1.05e-07	7.33e-08	3.19e-08	5.51e-10	6.13e-08	Methanobrevibacter_millerae	4.64e-08	3.85e-08
K00948: ribose-phosphate pyrophosphokinase [EC:2.7.6.1]|g__Methanobrevibacter.s__Methanobrevibacter_millerae	4.18e-08	8.35e-08	0	4.67e-09	7.75e-08	2.71e-08	8.83e-08	Methanobrevibacter_millerae	4.61e-08	3.74e-08
K09728: uncharacterized protein|g__Methanobrevibacter.s__Methanobrevibacter_millerae	3.38e-08	0	6.75e-08	4.02e-08	8.67e-08	3.37e-08	5.7e-08	Methanobrevibacter_millerae	4.56e-08	2.8e-08
K01990: ABC-2 type transport system ATP-binding protein|g__Methanobrevibacter.s__Methanobrevibacter_millerae	4.12e-08	8.24e-08	0	4.18e-09	6.53e-08	3.52e-08	8.5e-08	Methanobrevibacter_millerae	4.48e-08	3.47e-08
K06877: DEAD/DEAH box helicase domain-containing protein|g__Methanobrevibacter.s__Methanobrevibacter_millerae	3.17e-08	0	6.33e-08	9.79e-08	7.65e-09	5.22e-08	6e-08	Methanobrevibacter_millerae	4.47e-08	3.42e-08
K00927: phosphoglycerate kinase [EC:2.7.2.3]|g__Methanobrevibacter.s__Methanobrevibacter_millerae	3.26e-08	0	6.51e-08	4e-08	5.22e-08	2.39e-08	9.78e-08	Methanobrevibacter_millerae	4.45e-08	3.13e-08
K06133: 4'-phosphopantetheinyl transferase [EC:2.7.8.-]|g__Methanobrevibacter.s__Methanobrevibacter_millerae	4.23e-08	0	8.46e-08	6.09e-08	2.94e-08	4.03e-08	5.1e-08	Methanobrevibacter_millerae	4.41e-08	2.63e-08
K18210: fumarate reductase (CoM/CoB) subunit B [EC:1.3.4.1]|g__Methanobrevibacter.s__Methanobrevibacter_millerae	6e-08	1.2e-07	0	2.15e-09	4.37e-08	3e-08	5.07e-08	Methanobrevibacter_millerae	4.38e-08	4.07e-08
K05895: precorrin-6A/cobalt-precorrin-6A reductase [EC:1.3.1.54 1.3.1.106]|g__Methanobrevibacter.s__Methanobrevibacter_millerae	5.75e-08	0	1.15e-07	1.95e-08	9.12e-09	4.6e-08	5.8e-08	Methanobrevibacter_millerae	4.36e-08	3.91e-08
K10026: 7-carboxy-7-deazaguanine synthase [EC:4.3.99.3]|g__Methanobrevibacter.s__Methanobrevibacter_millerae	2.53e-08	0	5.06e-08	4.17e-08	9.62e-08	6.82e-08	2.34e-08	Methanobrevibacter_millerae	4.36e-08	3.18e-08
K09136: ribosomal protein S12 methylthiotransferase accessory factor|g__Methanobrevibacter.s__Methanobrevibacter_millerae	5.05e-08	1.01e-07	0	3.55e-08	5.14e-08	4.5e-08	2.07e-08	Methanobrevibacter_millerae	4.34e-08	3.13e-08
K00021: hydroxymethylglutaryl-CoA reductase (NADPH) [EC:1.1.1.34]|g__Methanobrevibacter.s__Methanobrevibacter_millerae	3.3e-08	0	6.6e-08	2.95e-08	3.46e-08	4.53e-08	9.34e-08	Methanobrevibacter_millerae	4.31e-08	2.97e-08
K09726: uncharacterized protein|g__Methanobrevibacter.s__Methanobrevibacter_millerae	3.51e-08	0	7.02e-08	2.35e-08	1.01e-07	1.47e-08	5.71e-08	Methanobrevibacter_millerae	4.31e-08	3.51e-08
K01537: P-type Ca2+ transporter type 2C [EC:7.2.2.10]|g__Methanobrevibacter.s__Methanobrevibacter_millerae	4.23e-08	8.46e-08	0	5.17e-08	5.22e-08	5.08e-08	1.7e-08	Methanobrevibacter_millerae	4.27e-08	2.73e-08
K03660: N-glycosylase/DNA lyase [EC:3.2.2.- 4.2.99.18]|g__Methanobrevibacter.s__Methanobrevibacter_millerae	3.52e-08	7.04e-08	0	3.55e-08	2.23e-08	5.39e-08	8.12e-08	Methanobrevibacter_millerae	4.26e-08	2.81e-08
K02035: peptide/nickel transport system substrate-binding protein|g__Methanobrevibacter.s__Methanobrevibacter_millerae	7.95e-08	0	1.59e-07	1.57e-09	2.71e-08	1.77e-08	1.24e-08	Methanobrevibacter_millerae	4.25e-08	5.8e-08
K01883: cysteinyl-tRNA synthetase [EC:6.1.1.16]|g__Methanobrevibacter.s__Methanobrevibacter_millerae	4.09e-08	0	8.17e-08	3.47e-08	6.56e-08	2.87e-08	4.37e-08	Methanobrevibacter_millerae	4.22e-08	2.62e-08
K09690: lipopolysaccharide transport system permease protein|g__Methanobrevibacter.s__Methanobrevibacter_millerae	4.92e-08	0	9.83e-08	1.82e-08	2.09e-09	4.17e-08	8.57e-08	Methanobrevibacter_millerae	4.22e-08	3.88e-08
K14415: tRNA-splicing ligase RtcB (3'-phosphate/5'-hydroxy nucleic acid ligase) [EC:6.5.1.8]|g__Methanobrevibacter.s__Methanobrevibacter_millerae	6.4e-08	0	1.28e-07	1.61e-08	1.68e-08	3.34e-08	3.71e-08	Methanobrevibacter_millerae	4.22e-08	4.29e-08
K01619: deoxyribose-phosphate aldolase [EC:4.1.2.4]|g__Methanobrevibacter.s__Methanobrevibacter_millerae	4.82e-08	0	9.64e-08	4.81e-09	5.14e-08	7.2e-08	1.6e-08	Methanobrevibacter_millerae	4.13e-08	3.61e-08
K07142: 2-amino-4-hydroxy-6-hydroxymethyldihydropteridine diphosphokinase [EC:2.7.6.3]|g__Methanobrevibacter.s__Methanobrevibacter_millerae	4.26e-08	0	8.53e-08	1.5e-08	6.64e-08	7.41e-09	7e-08	Methanobrevibacter_millerae	4.1e-08	3.4e-08
K09720: HTH-type transcriptional regulator, global nitrogen regulator NrpRI|g__Methanobrevibacter.s__Methanobrevibacter_millerae	2.72e-08	0	5.44e-08	6.24e-08	3.42e-08	6.58e-08	4.25e-08	Methanobrevibacter_millerae	4.09e-08	2.3e-08
K03601: exodeoxyribonuclease VII large subunit [EC:3.1.11.6]|g__Methanobrevibacter.s__Methanobrevibacter_millerae	5.05e-08	0	1.01e-07	2.7e-08	5.21e-09	7.65e-08	2.52e-08	Methanobrevibacter_millerae	4.08e-08	3.73e-08
K07301: cation:H+ antiporter|g__Methanobrevibacter.s__Methanobrevibacter_millerae	4.35e-08	0	8.7e-08	3.63e-08	4.44e-08	6.12e-08	1.31e-08	Methanobrevibacter_millerae	4.08e-08	2.89e-08
K01695: tryptophan synthase alpha chain [EC:4.2.1.20]|g__Methanobrevibacter.s__Methanobrevibacter_millerae	3.34e-08	0	6.68e-08	3.52e-08	4.4e-08	5.72e-08	4.84e-08	Methanobrevibacter_millerae	4.07e-08	2.15e-08
K01975: RNA 2',3'-cyclic 3'-phosphodiesterase [EC:3.1.4.58]|g__Methanobrevibacter.s__Methanobrevibacter_millerae	2.6e-08	5.21e-08	0	5.89e-08	3.17e-08	5.36e-08	5.89e-08	Methanobrevibacter_millerae	4.02e-08	2.2e-08
K07043: uncharacterized protein|g__Methanobrevibacter.s__Methanobrevibacter_millerae	5.15e-08	1.03e-07	0	2.8e-09	1.17e-08	5.12e-08	6.1e-08	Methanobrevibacter_millerae	4.02e-08	3.75e-08
K10896: fanconi anemia group M protein|g__Methanobrevibacter.s__Methanobrevibacter_millerae	3.37e-08	0	6.73e-08	3.62e-08	6.2e-08	1.13e-09	7.31e-08	Methanobrevibacter_millerae	3.91e-08	3.02e-08
K06176: tRNA pseudouridine13 synthase [EC:5.4.99.27]|g__Methanobrevibacter.s__Methanobrevibacter_millerae	3.45e-08	0	6.9e-08	4.9e-08	6.33e-08	1.41e-08	4.08e-08	Methanobrevibacter_millerae	3.87e-08	2.5e-08
K02201: pantetheine-phosphate adenylyltransferase [EC:2.7.7.3]|g__Methanobrevibacter.s__Methanobrevibacter_millerae	3.4e-08	0	6.8e-08	3.41e-08	5e-08	7.08e-08	1.31e-08	Methanobrevibacter_millerae	3.86e-08	2.65e-08
K11176: IMP cyclohydrolase [EC:3.5.4.10]|g__Methanobrevibacter.s__Methanobrevibacter_millerae	2.91e-08	0	5.82e-08	4.06e-08	3.86e-08	7.86e-08	2.45e-08	Methanobrevibacter_millerae	3.85e-08	2.51e-08
K19309: bacitracin transport system ATP-binding protein|g__Methanobrevibacter.s__Methanobrevibacter_millerae	3.56e-08	0	7.12e-08	3.72e-08	1.05e-08	8.11e-08	3.13e-08	Methanobrevibacter_millerae	3.81e-08	2.95e-08
K03455: monovalent cation:H+ antiporter-2, CPA2 family|g__Methanobrevibacter.s__Methanobrevibacter_millerae	3.68e-08	0	7.35e-08	2.48e-08	3.16e-08	8.71e-08	1.18e-08	Methanobrevibacter_millerae	3.79e-08	3.17e-08
K00952: nicotinamide-nucleotide adenylyltransferase [EC:2.7.7.1]|g__Methanobrevibacter.s__Methanobrevibacter_millerae	4.06e-08	8.12e-08	0	6.82e-09	3.54e-08	2.87e-08	6.75e-08	Methanobrevibacter_millerae	3.72e-08	2.96e-08
K01784: UDP-glucose 4-epimerase [EC:5.1.3.2]|g__Methanobrevibacter.s__Methanobrevibacter_millerae	3.52e-08	0	7.04e-08	2.5e-08	3.21e-08	5.07e-08	4.59e-08	Methanobrevibacter_millerae	3.7e-08	2.21e-08
K14104: energy-converting hydrogenase A subunit M|g__Methanobrevibacter.s__Methanobrevibacter_millerae	2.82e-08	0	5.63e-08	4.04e-08	5.93e-08	2.47e-09	6.66e-08	Methanobrevibacter_millerae	3.62e-08	2.71e-08
K07991: archaeal preflagellin peptidase FlaK [EC:3.4.23.52]|g__Methanobrevibacter.s__Methanobrevibacter_millerae	3.38e-08	0	6.75e-08	1.08e-07	3.33e-09	1.42e-08	2.49e-08	Methanobrevibacter_millerae	3.6e-08	3.9e-08
K03517: quinolinate synthase [EC:2.5.1.72]|g__Methanobrevibacter.s__Methanobrevibacter_millerae	4.16e-08	8.32e-08	0	7.58e-09	9.87e-09	4.1e-08	6.73e-08	Methanobrevibacter_millerae	3.58e-08	3.18e-08
K18779: 7-cyano-7-deazaguanine tRNA-ribosyltransferase [EC:2.4.2.48]|g__Methanobrevibacter.s__Methanobrevibacter_millerae	3.21e-08	0	6.41e-08	1.34e-08	2.65e-08	5.52e-08	5.88e-08	Methanobrevibacter_millerae	3.57e-08	2.45e-08
K02232: adenosylcobyric acid synthase [EC:6.3.5.10]|g__Methanobrevibacter.s__Methanobrevibacter_millerae	3.78e-08	0	7.55e-08	3.96e-09	2.22e-08	2.77e-08	7.47e-08	Methanobrevibacter_millerae	3.46e-08	3.06e-08
K17884: archaetidylinositol phosphate synthase [EC:2.7.8.39]|g__Methanobrevibacter.s__Methanobrevibacter_millerae	3.33e-08	0	6.65e-08	1.14e-08	9.8e-09	8.77e-08	3.16e-08	Methanobrevibacter_millerae	3.43e-08	3.21e-08
K02323: DNA polymerase II small subunit [EC:2.7.7.7]|g__Methanobrevibacter.s__Methanobrevibacter_millerae	5.45e-08	0	1.09e-07	3.38e-08	1.74e-09	2.17e-08	1.86e-08	Methanobrevibacter_millerae	3.42e-08	3.79e-08
K07862: serine/threonine transporter|g__Methanobrevibacter.s__Methanobrevibacter_millerae	2.23e-08	0	4.46e-08	2.35e-08	4.59e-08	5.93e-08	4.34e-08	Methanobrevibacter_millerae	3.41e-08	1.99e-08
K02614: acyl-CoA thioesterase [EC:3.1.2.-]|g__Methanobrevibacter.s__Methanobrevibacter_millerae	4.18e-08	0	8.35e-08	1.96e-08	2.23e-08	1.35e-09	6.95e-08	Methanobrevibacter_millerae	3.4e-08	3.25e-08
K09011: (R)-citramalate synthase [EC:2.3.1.182]|g__Methanobrevibacter.s__Methanobrevibacter_millerae	2.63e-08	0	5.26e-08	1.53e-08	6.98e-08	2.48e-08	4.91e-08	Methanobrevibacter_millerae	3.4e-08	2.42e-08
K03399: cobalt-precorrin-7 (C5)-methyltransferase [EC:2.1.1.289]|g__Methanobrevibacter.s__Methanobrevibacter_millerae	2.79e-08	0	5.57e-08	5.7e-08	2.06e-08	3.34e-08	3.76e-08	Methanobrevibacter_millerae	3.32e-08	1.99e-08
K03752: molybdenum cofactor guanylyltransferase [EC:2.7.7.77]|g__Methanobrevibacter.s__Methanobrevibacter_millerae	3.01e-08	0	6.01e-08	2.38e-08	5.98e-08	2.62e-08	3.24e-08	Methanobrevibacter_millerae	3.32e-08	2.11e-08
K15342: CRISP-associated protein Cas1|g__Methanobrevibacter.s__Methanobrevibacter_millerae	3.05e-08	0	6.09e-08	9.46e-08	9.04e-09	1.45e-08	2.2e-08	Methanobrevibacter_millerae	3.31e-08	3.34e-08
K02034: peptide/nickel transport system permease protein|g__Methanobrevibacter.s__Methanobrevibacter_millerae	3.93e-08	0	7.85e-08	4e-08	1.13e-08	2.03e-08	4.17e-08	Methanobrevibacter_millerae	3.3e-08	2.57e-08
K03496: chromosome partitioning protein|g__Methanobrevibacter.s__Methanobrevibacter_millerae	2.77e-08	0	5.54e-08	8.18e-09	2.3e-08	5.09e-08	6.56e-08	Methanobrevibacter_millerae	3.3e-08	2.49e-08
K00384: thioredoxin reductase (NADPH) [EC:1.8.1.9]|g__Methanobrevibacter.s__Methanobrevibacter_millerae	3.19e-08	0	6.38e-08	1.59e-08	1.93e-08	2.84e-08	6.93e-08	Methanobrevibacter_millerae	3.27e-08	2.54e-08
K00012: UDPglucose 6-dehydrogenase [EC:1.1.1.22]|g__Methanobrevibacter.s__Methanobrevibacter_millerae	2.4e-08	0	4.81e-08	1.89e-08	3.73e-08	4.91e-08	5e-08	Methanobrevibacter_millerae	3.25e-08	1.9e-08
K15904: bifunctional N6-L-threonylcarbamoyladenine synthase / protein kinase Bud32 [EC:2.3.1.234 2.7.11.1]|g__Methanobrevibacter.s__Methanobrevibacter_millerae	4.31e-08	0	8.62e-08	2.6e-08	6.59e-08	3.27e-09	7.1e-11	Methanobrevibacter_millerae	3.21e-08	3.44e-08
K07333: archaeal flagellar protein FlaJ|g__Methanobrevibacter.s__Methanobrevibacter_millerae	2.36e-08	0	4.71e-08	4.33e-08	4.12e-08	2.37e-08	4.04e-08	Methanobrevibacter_millerae	3.13e-08	1.67e-08
K10726: replicative DNA helicase Mcm [EC:3.6.4.-]|g__Methanobrevibacter.s__Methanobrevibacter_millerae	3.37e-08	0	6.74e-08	1.05e-08	8.69e-08	1.76e-08	2.99e-09	Methanobrevibacter_millerae	3.13e-08	3.37e-08
K07090: uncharacterized protein|g__Methanobrevibacter.s__Methanobrevibacter_millerae	2.58e-08	0	5.16e-08	4.13e-08	2.32e-08	5.17e-08	2.41e-08	Methanobrevibacter_millerae	3.11e-08	1.85e-08
K00180: indolepyruvate ferredoxin oxidoreductase, beta subunit [EC:1.2.7.8]|g__Methanobrevibacter.s__Methanobrevibacter_millerae	2.43e-08	0	4.85e-08	3.15e-08	7.21e-08	3.29e-09	3.66e-08	Methanobrevibacter_millerae	3.09e-08	2.52e-08
K00767: nicotinate-nucleotide pyrophosphorylase (carboxylating) [EC:2.4.2.19]|g__Methanobrevibacter.s__Methanobrevibacter_millerae	3.17e-08	6.33e-08	0	3.62e-08	1.6e-08	2.71e-08	4.23e-08	Methanobrevibacter_millerae	3.09e-08	2e-08
K14155: cysteine-S-conjugate beta-lyase [EC:4.4.1.13]|g__Methanobrevibacter.s__Methanobrevibacter_millerae	3.15e-08	6.3e-08	0	6.26e-08	1.33e-08	3.22e-09	3.41e-08	Methanobrevibacter_millerae	2.97e-08	2.6e-08
K19310: bacitracin transport system permease protein|g__Methanobrevibacter.s__Methanobrevibacter_millerae	2.41e-08	0	4.82e-08	3.73e-08	1.92e-08	5.11e-08	2.49e-08	Methanobrevibacter_millerae	2.93e-08	1.78e-08
K02227: adenosylcobinamide-phosphate synthase [EC:6.3.1.10]|g__Methanobrevibacter.s__Methanobrevibacter_millerae	2.52e-08	0	5.05e-08	4.01e-08	1.89e-08	3.98e-08	3e-08	Methanobrevibacter_millerae	2.92e-08	1.66e-08
K09140: pre-rRNA-processing protein TSR3|g__Methanobrevibacter.s__Methanobrevibacter_millerae	2.8e-08	0	5.59e-08	1.22e-08	4.49e-08	6.2e-09	5.33e-08	Methanobrevibacter_millerae	2.86e-08	2.31e-08
K06990: MEMO1 family protein|g__Methanobrevibacter.s__Methanobrevibacter_millerae	3.05e-08	6.09e-08	0	6.27e-08	9.34e-09	2.5e-08	8.63e-09	Methanobrevibacter_millerae	2.82e-08	2.52e-08
K03725: archaea-specific helicase [EC:3.6.4.-]|g__Methanobrevibacter.s__Methanobrevibacter_millerae	2.86e-08	0	5.71e-08	7.82e-08	8.45e-09	1.65e-08	7.15e-09	Methanobrevibacter_millerae	2.8e-08	2.92e-08
K03726: helicase [EC:3.6.4.-]|g__Methanobrevibacter.s__Methanobrevibacter_millerae	3.42e-08	0	6.84e-08	2.9e-09	6.11e-08	9.64e-09	1.79e-08	Methanobrevibacter_millerae	2.77e-08	2.77e-08
K02348: ElaA protein|g__Methanobrevibacter.s__Methanobrevibacter_millerae	3.51e-08	7.01e-08	0	1.85e-08	2.78e-08	1.16e-08	2.75e-08	Methanobrevibacter_millerae	2.72e-08	2.22e-08
K07583: tRNA pseudouridine synthase 10 [EC:5.4.99.25]|g__Methanobrevibacter.s__Methanobrevibacter_millerae	2.66e-08	0	5.32e-08	4.42e-08	2.36e-08	1.53e-08	2.65e-08	Methanobrevibacter_millerae	2.71e-08	1.76e-08
K05966: triphosphoribosyl-dephospho-CoA synthase [EC:2.4.2.52]|g__Methanobrevibacter.s__Methanobrevibacter_millerae	2.93e-08	5.86e-08	0	1.15e-09	2.23e-08	7.87e-09	6.82e-08	Methanobrevibacter_millerae	2.68e-08	2.73e-08
K00579: tetrahydromethanopterin S-methyltransferase subunit C [EC:2.1.1.86]|g__Methanobrevibacter.s__Methanobrevibacter_millerae	3.12e-08	0	6.24e-08	3.87e-08	2.71e-08	1.43e-08	1.26e-08	Methanobrevibacter_millerae	2.66e-08	2.04e-08
K06932: tRNA(Ile2)-agmatinylcytidine synthase [EC:6.3.4.22]|g__Methanobrevibacter.s__Methanobrevibacter_millerae	2.51e-08	0	5.01e-08	3.27e-08	2.99e-08	2.83e-08	2.03e-08	Methanobrevibacter_millerae	2.66e-08	1.5e-08
K00402: methyl-coenzyme M reductase gamma subunit [EC:2.8.4.1]|g__Methanobrevibacter.s__Methanobrevibacter_millerae	3.3e-08	6.6e-08	0	4.2e-09	1.64e-08	2.04e-08	4.25e-08	Methanobrevibacter_millerae	2.61e-08	2.31e-08
K17686: P-type Cu+ transporter [EC:7.2.2.8]|g__Methanobrevibacter.s__Methanobrevibacter_millerae	3.3e-08	6.6e-08	0	9.79e-09	1.64e-10	1.39e-08	5.74e-08	Methanobrevibacter_millerae	2.58e-08	2.7e-08
K00928: aspartate kinase [EC:2.7.2.4]|g__Methanobrevibacter.s__Methanobrevibacter_millerae	3.24e-08	0	6.47e-08	1.42e-08	2.62e-08	2.39e-08	1.76e-08	Methanobrevibacter_millerae	2.56e-08	2.01e-08
K03320: ammonium transporter, Amt family|g__Methanobrevibacter.s__Methanobrevibacter_millerae	3.26e-08	0	6.52e-08	1.03e-08	3.09e-09	4.15e-08	2.67e-08	Methanobrevibacter_millerae	2.56e-08	2.33e-08
K08979: putative membrane protein|g__Methanobrevibacter.s__Methanobrevibacter_millerae	2.07e-08	0	4.13e-08	1.6e-08	4.21e-08	4.69e-08	5.05e-09	Methanobrevibacter_millerae	2.46e-08	1.9e-08
K02019: molybdate transport system regulatory protein|g__Methanobrevibacter.s__Methanobrevibacter_millerae	2.56e-08	0	5.11e-08	1.4e-08	1.8e-08	3.8e-09	5.57e-08	Methanobrevibacter_millerae	2.4e-08	2.18e-08
K06871: uncharacterized protein|g__Methanobrevibacter.s__Methanobrevibacter_millerae	2.85e-08	0	5.7e-08	3.73e-08	1.27e-08	2.76e-08	4.1e-09	Methanobrevibacter_millerae	2.39e-08	2e-08
K02492: glutamyl-tRNA reductase [EC:1.2.1.70]|g__Methanobrevibacter.s__Methanobrevibacter_millerae	2.31e-08	0	4.62e-08	5.02e-08	5.24e-09	1.92e-08	2.22e-08	Methanobrevibacter_millerae	2.37e-08	1.89e-08
K00852: ribokinase [EC:2.7.1.15]|g__Methanobrevibacter.s__Methanobrevibacter_millerae	2.65e-08	0	5.3e-08	1.44e-09	5e-08	1.22e-08	1.88e-08	Methanobrevibacter_millerae	2.31e-08	2.15e-08
K04487: cysteine desulfurase [EC:2.8.1.7]|g__Methanobrevibacter.s__Methanobrevibacter_millerae	2.69e-08	0	5.37e-08	9.32e-09	1.75e-08	1.55e-08	3.42e-08	Methanobrevibacter_millerae	2.24e-08	1.77e-08
K19712: adenosylcobinamide-phosphate guanylyltransferase [EC:2.7.7.62]|g__Methanobrevibacter.s__Methanobrevibacter_millerae	2.36e-08	0	4.72e-08	7.72e-10	3.19e-08	4.1e-10	5.32e-08	Methanobrevibacter_millerae	2.24e-08	2.28e-08
K00188: 2-oxoisovalerate ferredoxin oxidoreductase delta subunit [EC:1.2.7.7]|g__Methanobrevibacter.s__Methanobrevibacter_millerae	2.5e-08	0	5e-08	3e-08	3.09e-08	1.59e-08	2.29e-09	Methanobrevibacter_millerae	2.2e-08	1.75e-08
K03709: DtxR family transcriptional regulator, Mn-dependent transcriptional regulator|g__Methanobrevibacter.s__Methanobrevibacter_millerae	1.88e-08	0	3.75e-08	6.99e-09	2.04e-08	3.39e-08	3.36e-08	Methanobrevibacter_millerae	2.16e-08	1.44e-08
K10725: archaeal cell division control protein 6|g__Methanobrevibacter.s__Methanobrevibacter_millerae	1.81e-08	0	3.62e-08	4.4e-10	2.41e-08	3.28e-08	3.95e-08	Methanobrevibacter_millerae	2.16e-08	1.63e-08
K00765: ATP phosphoribosyltransferase [EC:2.4.2.17]|g__Methanobrevibacter.s__Methanobrevibacter_millerae	1.96e-08	0	3.91e-08	4.01e-08	1.71e-08	1.58e-10	3.14e-08	Methanobrevibacter_millerae	2.11e-08	1.68e-08
K01170: tRNA-intron endonuclease, archaea type [EC:4.6.1.16]|g__Methanobrevibacter.s__Methanobrevibacter_millerae	1.9e-08	0	3.79e-08	3.98e-09	1.15e-08	4.47e-08	1.77e-08	Methanobrevibacter_millerae	1.93e-08	1.66e-08
K11261: formylmethanofuran dehydrogenase subunit E [EC:1.2.7.12]|g__Methanobrevibacter.s__Methanobrevibacter_millerae	1.64e-08	0	3.28e-08	5.25e-08	6.6e-09	1.18e-08	1.5e-08	Methanobrevibacter_millerae	1.93e-08	1.78e-08
K06987: uncharacterized protein|g__Methanobrevibacter.s__Methanobrevibacter_millerae	2.35e-08	0	4.7e-08	4.3e-09	8.26e-09	3.84e-08	3.9e-09	Methanobrevibacter_millerae	1.79e-08	1.87e-08
K09124: uncharacterized protein|g__Methanobrevibacter.s__Methanobrevibacter_millerae	1.81e-08	0	3.61e-08	5.53e-09	1.23e-08	3.21e-08	6.28e-09	Methanobrevibacter_millerae	1.58e-08	1.38e-08
K00382: dihydrolipoamide dehydrogenase [EC:1.8.1.4]|g__Methanobrevibacter.s__Methanobrevibacter_millerae	2.12e-08	0	4.24e-08	9.19e-09	1.36e-08	5.49e-09	1.41e-08	Methanobrevibacter_millerae	1.51e-08	1.38e-08
