# Supplementary material for: Metagenomic analysis of the camel rumen archaeome and its functional potential
Source: Front Vet Sci. 2026 Jan 23;12:1738018. doi: 10.3389/fvets.2025.1738018 (PMC12880117; doi:10.3389/fvets.2025.1738018)
Supplement: Supplementary Table S4 — Functional annotation of core archaeal genes identified in camel rumen samples. [file Table_4.xls]

## Sheet: Table S2
Taxon_Name	Mean_Abundance	SD	CV	Mean ¬± SD
Methanobrevibacter sp. YE315	34.8136	5.47666	0.157314	34.8136 ¬± 5.4767
Methanobrevibacter millerae	16.0958	3.33399	0.207134	16.0958 ¬± 3.334
Methanobrevibacter ruminantium	12.9381	2.63759	0.203863	12.9381 ¬± 2.6376
Methanobrevibacter ruminantium M1	12.9381	2.63759	0.203863	12.9381 ¬± 2.6376
Methanosphaera sp. BMS	8.0648	5.93915	0.736429	8.0648 ¬± 5.9392
Methanobrevibacter olleyae	7.0599	2.58884	0.366697	7.0599 ¬± 2.5888
Methanobrevibacter smithii	4.16611	0.715471	0.171736	4.1661 ¬± 0.7155
Methanobrevibacter sp. TLL-48-HuF1	1.20832	0.179582	0.148622	1.2083 ¬± 0.1796
Methanosphaera stadtmanae	0.867903	0.401418	0.462514	0.8679 ¬± 0.4014
Methanobrevibacter smithii ATCC 35061	0.85887	0.592205	0.689516	0.8589 ¬± 0.5922
Methanobrevibacter sp. AbM4	0.377	0.06369	0.168939	0.377 ¬± 0.0637
Methanobrevibacter arboriphilus	0.155473	0.0393659	0.2532	0.1555 ¬± 0.0394
Methanococcus maripaludis	0.0331866	0.0268255	0.808322	0.0332 ¬± 0.0268
Methanobacterium lacus	0.024576	0.0114842	0.467294	0.0246 ¬± 0.0115
Methanothrix harundinacea	0.0232203	0.0317705	1.36822	0.0232 ¬± 0.0318
Methanothrix harundinacea 6Ac	0.0232203	0.0317705	1.36822	0.0232 ¬± 0.0318
Methanobacterium paludis	0.0198133	0.00450228	0.227235	0.0198 ¬± 0.0045
Methanosarcina barkeri	0.0100313	0.0128751	1.2835	0.01 ¬± 0.0129
Methanobacterium congolense	0.00963657	0.00437291	0.453783	0.0096 ¬± 0.0044
Haloplanus aerogenes	0.00929786	0.0112916	1.21444	0.0093 ¬± 0.0113
Methanoregula boonei 6A8	0.00822471	0.00644642	0.783786	0.0082 ¬± 0.0064
Methanoregula boonei	0.00822471	0.00644642	0.783786	0.0082 ¬± 0.0064
Methanobacterium formicicum	0.00757557	0.00103331	0.1364	0.0076 ¬± 0.001
Methanomethylovorans hollandica	0.00740614	0.00939683	1.26879	0.0074 ¬± 0.0094
Methanomethylovorans hollandica DSM 15978	0.00740614	0.00939683	1.26879	0.0074 ¬± 0.0094
Methanosarcina barkeri str. Wiesmoor	0.007137	0.0106758	1.49584	0.0071 ¬± 0.0107
Methanobacterium alkalithermotolerans	0.00689729	0.00400813	0.581117	0.0069 ¬± 0.004
Methanoregula formicica	0.00643071	0.00516812	0.803661	0.0064 ¬± 0.0052
Methanoregula formicica SMSP	0.00643071	0.00516812	0.803661	0.0064 ¬± 0.0052
Halosiccatus urmianus	0.00588214	0.00557692	0.94811	0.0059 ¬± 0.0056
Methanobacterium subterraneum	0.00435757	0.00396802	0.910605	0.0044 ¬± 0.004
Methanothermobacter tenebrarum	0.00435471	0.00285138	0.654781	0.0044 ¬± 0.0029
Methanoplanus endosymbiosus	0.00429029	0.00854126	1.99084	0.0043 ¬± 0.0085
Methanolobus zinderi	0.00373157	0.00177657	0.476091	0.0037 ¬± 0.0018
Methanosarcina mazei	0.00369086	0.00296908	0.804442	0.0037 ¬± 0.003
Natranaeroarchaeum sulfidigenes	0.00362457	0.00332942	0.91857	0.0036 ¬± 0.0033
Methanoplanus limicola DSM 2279	0.00346071	0.00252458	0.729496	0.0035 ¬± 0.0025
Methanoplanus limicola	0.00346071	0.00252458	0.729496	0.0035 ¬± 0.0025
Methanosarcina siciliae	0.00314314	0.00321568	1.02308	0.0031 ¬± 0.0032
Methanothermus fervidus	0.00312814	0.00145725	0.46585	0.0031 ¬± 0.0015
Methanothermus fervidus DSM 2088	0.00312814	0.00145725	0.46585	0.0031 ¬± 0.0015
Methanolacinia petrolearia	0.00266957	0.00300953	1.12735	0.0027 ¬± 0.003
Methanolacinia petrolearia DSM 11571	0.00266957	0.00300953	1.12735	0.0027 ¬± 0.003
Haladaptatus salinisoli	0.00266057	0.00227303	0.854337	0.0027 ¬± 0.0023
Methanosarcina sp. MTP4	0.00262114	0.00148247	0.565582	0.0026 ¬± 0.0015
Methanothrix thermoacetophila	0.00243843	0.00182749	0.749453	0.0024 ¬± 0.0018
Methanothrix thermoacetophila PT	0.00243843	0.00182749	0.749453	0.0024 ¬± 0.0018
Methanohalobium evestigatum Z-7303	0.002326	0.00109933	0.472626	0.0023 ¬± 0.0011
Methanohalobium evestigatum	0.002326	0.00109933	0.472626	0.0023 ¬± 0.0011
Methanocorpusculum labreanum Z	0.002109	0.00173877	0.82445	0.0021 ¬± 0.0017
Methanocorpusculum labreanum	0.002109	0.00173877	0.82445	0.0021 ¬± 0.0017
Haloterrigena daqingensis	0.00210214	0.00153157	0.728576	0.0021 ¬± 0.0015
Haladaptatus halobius	0.00205629	0.00197329	0.959639	0.0021 ¬± 0.002
Methanocella arvoryzae MRE50	0.001936	0.0018088	0.934298	0.0019 ¬± 0.0018
Methanocella arvoryzae	0.001936	0.0018088	0.934298	0.0019 ¬± 0.0018
Methanoculleus chikugoensis	0.00191857	0.000664704	0.346458	0.0019 ¬± 0.0007
Halarchaeum sp. CBA1220	0.00188286	0.00253439	1.34604	0.0019 ¬± 0.0025
Thermococcus paralvinellae	0.00170914	0.00156523	0.9158	0.0017 ¬± 0.0016
Halanaeroarchaeum sp. HSR-CO	0.00168143	0.00109006	0.648294	0.0017 ¬± 0.0011
Methanobacterium sp. MZ-A1	0.00165843	0.00162141	0.977681	0.0017 ¬± 0.0016
Haloferax mediterranei	0.00165371	0.00210962	1.27568	0.0017 ¬± 0.0021
Haloferax mediterranei ATCC 33500	0.00165371	0.00210962	1.27568	0.0017 ¬± 0.0021
Methanothermococcus thermolithotrophicus	0.00164229	0.0011527	0.701886	0.0016 ¬± 0.0012
Methanothermococcus thermolithotrophicus DSM 2095	0.00164229	0.0011527	0.701886	0.0016 ¬± 0.0012
Halalkalicoccus jeotgali	0.00160543	0.00156128	0.972502	0.0016 ¬± 0.0016
Halalkalicoccus jeotgali B3	0.00160543	0.00156128	0.972502	0.0016 ¬± 0.0016
Methanosarcina thermophila	0.00157043	0.00165634	1.0547	0.0016 ¬± 0.0017
Methanococcus vannielii	0.00155114	0.00126667	0.816607	0.0016 ¬± 0.0013
Methanococcus vannielii SB	0.00155114	0.00126667	0.816607	0.0016 ¬± 0.0013
Haloplanus sp. HW8-1	0.001507	0.00210518	1.39693	0.0015 ¬± 0.0021
Halapricum desulfuricans	0.00149443	0.000699466	0.468049	0.0015 ¬± 0.0007
Methanotorris igneus Kol 5	0.00141557	0.0010116	0.714625	0.0014 ¬± 0.001
Methanotorris igneus	0.00141557	0.0010116	0.714625	0.0014 ¬± 0.001
Methanococcus maripaludis C5	0.00140829	0.00111839	0.794149	0.0014 ¬± 0.0011
Methanosarcina barkeri 3	0.001393	0.00119674	0.859109	0.0014 ¬± 0.0012
Halobellus limi	0.00138171	0.00241636	1.74881	0.0014 ¬± 0.0024
Methanospirillum hungatei	0.00127514	0.00146569	1.14943	0.0013 ¬± 0.0015
Methanococcus aeolicus	0.00126786	0.000882292	0.695892	0.0013 ¬± 0.0009
Methanocaldococcus fervens AG86	0.00122743	0.00115486	0.940879	0.0012 ¬± 0.0012
Methanocaldococcus fervens	0.00122743	0.00115486	0.940879	0.0012 ¬± 0.0012
Thermococcus aciditolerans	0.00120729	0.00134922	1.11756	0.0012 ¬± 0.0013
Thermococcus celer Vu 13 = JCM 8558	0.00118157	0.00111411	0.942905	0.0012 ¬± 0.0011
Thermococcus celer	0.00118157	0.00111411	0.942905	0.0012 ¬± 0.0011
Natronococcus occultus SP4	0.00116757	0.000795875	0.68165	0.0012 ¬± 0.0008
Natronococcus occultus	0.00116757	0.000795875	0.68165	0.0012 ¬± 0.0008
Saliphagus sp. WLHSJ1	0.00116614	0.00112657	0.966063	0.0012 ¬± 0.0011
Halorussus sp. XZYJT10	0.00115043	0.00147714	1.28399	0.0012 ¬± 0.0015
Methanospirillum hungatei JF-1	0.001133	0.00129396	1.14206	0.0011 ¬± 0.0013
Haloterrigena alkaliphila	0.00112814	0.00157968	1.40025	0.0011 ¬± 0.0016
Methanosarcina sp. Kolksee	0.00111371	0.000972102	0.872847	0.0011 ¬± 0.001
Halorhabdus utahensis	0.00110771	0.00105949	0.956467	0.0011 ¬± 0.0011
Halorhabdus utahensis DSM 12940	0.00110771	0.00105949	0.956467	0.0011 ¬± 0.0011
Natronorubrum aibiense	0.00110343	0.00127028	1.15121	0.0011 ¬± 0.0013
Methanoculleus bourgensis	0.001087	0.000799178	0.735214	0.0011 ¬± 0.0008
Methanofollis formosanus	0.001054	0.000647727	0.614542	0.0011 ¬± 0.0006
Halomicroarcula sp. DT1	0.00103029	0.000949312	0.921406	0.001 ¬± 0.0009
Pyrobaculum ferrireducens	0.00101814	0.00204369	2.00728	0.001 ¬± 0.002
Halomicrobium salinisoli	0.001013	0.000753884	0.744209	0.001 ¬± 0.0008
Methanofollis aquaemaris	0.000969	0.000721918	0.745013	0.001 ¬± 0.0007
Haloarcula sp. JP-L23	0.000947571	0.00103256	1.08969	0.0009 ¬± 0.001
Sulfolobus sp. A20	0.000927286	0.00163669	1.76503	0.0009 ¬± 0.0016
Thermococcus barophilus	0.000900286	0.000945799	1.05055	0.0009 ¬± 0.0009
Methanothermococcus okinawensis IH1	0.000899857	0.000591539	0.65737	0.0009 ¬± 0.0006
Methanothermococcus okinawensis	0.000899857	0.000591539	0.65737	0.0009 ¬± 0.0006
Methanosarcina horonobensis	0.000898143	0.000473166	0.526827	0.0009 ¬± 0.0005
Methanosarcina horonobensis HB-1 = JCM 15518	0.000898143	0.000473166	0.526827	0.0009 ¬± 0.0005
Halorubrum ezzemoulense	0.000897857	0.00116379	1.29618	0.0009 ¬± 0.0012
Halanaeroarchaeum sulfurireducens	0.000883	0.00152743	1.72982	0.0009 ¬± 0.0015
Methanocella paludicola	0.000882857	0.000760242	0.861115	0.0009 ¬± 0.0008
Methanocella paludicola SANAE	0.000882857	0.000760242	0.861115	0.0009 ¬± 0.0008
Halorubrum lacusprofundi ATCC 49239	0.000882143	0.000816518	0.925608	0.0009 ¬± 0.0008
Halorubrum lacusprofundi	0.000882143	0.000816518	0.925608	0.0009 ¬± 0.0008
Methanogenium organophilum	0.000835714	0.000796252	0.95278	0.0008 ¬± 0.0008
Salinarchaeum laminariae	0.000832857	0.00041491	0.498177	0.0008 ¬± 0.0004
Methanosalsum zhilinae	0.000822286	0.000944948	1.14917	0.0008 ¬± 0.0009
Methanosalsum zhilinae DSM 4017	0.000822286	0.000944948	1.14917	0.0008 ¬± 0.0009
Haloprofundus halobius	0.000807143	0.00127158	1.57541	0.0008 ¬± 0.0013
Natrinema sp. YPL30	0.000770286	0.000915119	1.18803	0.0008 ¬± 0.0009
Saliphagus sp. WLHS1	0.000770286	0.000935555	1.21456	0.0008 ¬± 0.0009
Halogeometricum borinquense	0.000764	0.00123312	1.61403	0.0008 ¬± 0.0012
Haloterrigena longa	0.000762	0.000941122	1.23507	0.0008 ¬± 0.0009
Methanococcoides methylutens MM1	0.000760714	0.000814942	1.07129	0.0008 ¬± 0.0008
Methanococcoides methylutens	0.000760714	0.000814942	1.07129	0.0008 ¬± 0.0008
Halorientalis marina	0.000757571	0.000782524	1.03294	0.0008 ¬± 0.0008
Haloterrigena turkmenica DSM 5511	0.000756	0.000936972	1.23938	0.0008 ¬± 0.0009
Haloterrigena turkmenica	0.000756	0.000936972	1.23938	0.0008 ¬± 0.0009
Haladaptatus pallidirubidus	0.000723	0.000690467	0.955003	0.0007 ¬± 0.0007
Halobaculum salinum	0.000719429	0.000756271	1.05121	0.0007 ¬± 0.0008
Palaeococcus pacificus DY20341	0.000716857	0.000420414	0.586468	0.0007 ¬± 0.0004
Palaeococcus pacificus	0.000716857	0.000420414	0.586468	0.0007 ¬± 0.0004
Halosimplex sp. XZYJT29	0.000703143	0.00119782	1.70353	0.0007 ¬± 0.0012
Methanosarcina acetivorans	0.000692857	0.000692825	0.999954	0.0007 ¬± 0.0007
Methanosarcina acetivorans C2A	0.000692857	0.000692825	0.999954	0.0007 ¬± 0.0007
Halopenitus persicus	0.000690571	0.000865515	1.25333	0.0007 ¬± 0.0009
Halodesulfurarchaeum formicicum	0.000677286	0.000701078	1.03513	0.0007 ¬± 0.0007
Methanococcoides burtonii DSM 6242	0.000669714	0.000822288	1.22782	0.0007 ¬± 0.0008
Methanococcoides burtonii	0.000669714	0.000822288	1.22782	0.0007 ¬± 0.0008
Natronococcus sp. CG52	0.000662429	0.000627764	0.947671	0.0007 ¬± 0.0006
Natronomonas sp. ZY43	0.000655857	0.000494924	0.754622	0.0007 ¬± 0.0005
Natronomonas pharaonis DSM 2160	0.000644429	0.00122013	1.89335	0.0006 ¬± 0.0012
Natronomonas pharaonis	0.000644429	0.00122013	1.89335	0.0006 ¬± 0.0012
Natrinema versiforme	0.000642571	0.000401982	0.625584	0.0006 ¬± 0.0004
Halorhabdus tiamatea	0.000636714	0.000680548	1.06884	0.0006 ¬± 0.0007
Halorhabdus tiamatea SARL4B	0.000636714	0.000680548	1.06884	0.0006 ¬± 0.0007
Haloferax gibbonsii	0.000628857	0.000649248	1.03243	0.0006 ¬± 0.0006
Halobacterium sp. Gai3-17	0.000623714	0.000823665	1.32058	0.0006 ¬± 0.0008
Salinirubellus salinus	0.000622857	0.000339924	0.545749	0.0006 ¬± 0.0003
Methanocaldococcus infernus ME	0.000614286	0.00123995	2.01852	0.0006 ¬± 0.0012
Methanocaldococcus infernus	0.000614286	0.00123995	2.01852	0.0006 ¬± 0.0012
Aciduliprofundum boonei	0.000610714	0.000855652	1.40107	0.0006 ¬± 0.0009
Aciduliprofundum boonei T469	0.000610714	0.000855652	1.40107	0.0006 ¬± 0.0009
Methanococcoides orientis	0.000610429	0.000577911	0.946729	0.0006 ¬± 0.0006
Thermococcus barossii	0.000603857	0.000470907	0.779832	0.0006 ¬± 0.0005
Haloarcula taiwanensis	0.000600143	0.000801467	1.33546	0.0006 ¬± 0.0008
Methanosphaerula palustris	0.000593429	0.00069864	1.17729	0.0006 ¬± 0.0007
Methanosphaerula palustris E1-9c	0.000593429	0.00069864	1.17729	0.0006 ¬± 0.0007
Methanobacterium virus Drs3	0.000589571	0.000932774	1.58212	0.0006 ¬± 0.0009
Acidianus sp. HS-5	0.000579143	0.000786804	1.35857	0.0006 ¬± 0.0008
Methanocella conradii	0.000575571	0.000537175	0.93329	0.0006 ¬± 0.0005
Methanocella conradii HZ254	0.000575571	0.000537175	0.93329	0.0006 ¬± 0.0005
Natronomonas salina	0.000573143	0.000785951	1.3713	0.0006 ¬± 0.0008
Haloplanus sp. GDY1	0.000566714	0.000643402	1.13532	0.0006 ¬± 0.0006
Acidianus brierleyi	0.000559571	0.00088635	1.58398	0.0006 ¬± 0.0009
Haloterrigena sp. ZJ2	0.000556857	0.0005452	0.979067	0.0006 ¬± 0.0005
Natrinema sp. DC36	0.000551571	0.00083114	1.50686	0.0006 ¬± 0.0008
Methanofollis liminatans DSM 4140	0.000549	0.000552954	1.0072	0.0005 ¬± 0.0006
Methanofollis liminatans	0.000549	0.000552954	1.0072	0.0005 ¬± 0.0006
Halorubrum sp. 2020YC2	0.000545429	0.000930356	1.70573	0.0005 ¬± 0.0009
Natrinema sp. J7-2	0.000527714	0.000683296	1.29482	0.0005 ¬± 0.0007
Natronobiforma sp. CGA73	0.000523286	0.000519231	0.992252	0.0005 ¬± 0.0005
Natrialba magadii ATCC 43099	0.000516143	0.000428309	0.829826	0.0005 ¬± 0.0004
Natrialba magadii	0.000516143	0.000428309	0.829826	0.0005 ¬± 0.0004
Pyrobaculum arsenaticum DSM 13514	0.000513143	0.00125694	2.44949	0.0005 ¬± 0.0013
Pyrobaculum arsenaticum	0.000513143	0.00125694	2.44949	0.0005 ¬± 0.0013
Halorussus sp. YCN54	0.000511429	0.000644624	1.26044	0.0005 ¬± 0.0006
Haloglomus sp. ZY41	0.000509143	0.0006896	1.35443	0.0005 ¬± 0.0007
Pyrococcus sp. ST04	0.000509	0.000506753	0.995585	0.0005 ¬± 0.0005
Halobaculum sp. CBA1158	0.000505429	0.000708545	1.40187	0.0005 ¬± 0.0007
Pyrococcus furiosus	0.000504143	0.000403636	0.800638	0.0005 ¬± 0.0004
Halosimplex rubrum	0.000498571	0.000615886	1.2353	0.0005 ¬± 0.0006
Haladaptatus sp. ZJ1	0.000497286	0.000866714	1.74289	0.0005 ¬± 0.0009
Halorubrum sp. BOL3-1	0.000495857	0.000568905	1.14732	0.0005 ¬± 0.0006
Halorientalis litorea	0.000489	0.000386299	0.789977	0.0005 ¬± 0.0004
Salinigranum rubrum	0.000478714	0.000688267	1.43774	0.0005 ¬± 0.0007
Halapricum salinum	0.000463143	0.000346303	0.747724	0.0005 ¬± 0.0003
Halococcus qingdaonensis	0.000454143	0.000469744	1.03435	0.0005 ¬± 0.0005
Halalkaliarchaeum sp. AArc-CO	0.000451571	0.000469124	1.03887	0.0005 ¬± 0.0005
Halomarina sp. BND7	0.000445571	0.000496463	1.11422	0.0004 ¬± 0.0005
Halococcus dombrowskii	0.000444857	0.000573886	1.29004	0.0004 ¬± 0.0006
Thermococcus sp. P6	0.000442	0.000541648	1.22545	0.0004 ¬± 0.0005
Halocatena salina	0.000434857	0.000576176	1.32498	0.0004 ¬± 0.0006
Pyrolobus fumarii 1A	0.000426714	0.000437999	1.02644	0.0004 ¬± 0.0004
Pyrolobus fumarii	0.000426714	0.000437999	1.02644	0.0004 ¬± 0.0004
Halolamina sp. CBA1230	0.000424571	0.000459232	1.08164	0.0004 ¬± 0.0005
Methanosarcina vacuolata Z-761	0.000410143	0.000826791	2.01586	0.0004 ¬± 0.0008
Methanosarcina vacuolata	0.000410143	0.000826791	2.01586	0.0004 ¬± 0.0008
Methanocaldococcus vulcanius M7	0.00041	0.000605751	1.47744	0.0004 ¬± 0.0006
Methanocaldococcus vulcanius	0.00041	0.000605751	1.47744	0.0004 ¬± 0.0006
Halorussus sp. XZYJ18	0.000408	0.000416242	1.0202	0.0004 ¬± 0.0004
Haloglomus sp. ZY58	0.000402	0.000412144	1.02523	0.0004 ¬± 0.0004
Nitrosopumilus sp. K4	0.000398571	0.000483732	1.21367	0.0004 ¬± 0.0005
Methanosarcina siciliae HI350	0.000397429	0.000631135	1.58805	0.0004 ¬± 0.0006
Methanothermobacter sp. THM-2	0.000396	0.000659083	1.66435	0.0004 ¬± 0.0007
Salarchaeum japonicum	0.000385	0.000649987	1.68828	0.0004 ¬± 0.0006
Halorubrum sp. CBA1229	0.000378571	0.000476339	1.25825	0.0004 ¬± 0.0005
Sulfolobus islandicus	0.000371571	0.000696968	1.87573	0.0004 ¬± 0.0007
Halorubrum sp. PV6	0.000364857	0.000424263	1.16282	0.0004 ¬± 0.0004
Thermococcus sp. IOH2	0.000361	0.000400438	1.10925	0.0004 ¬± 0.0004
Fervidicoccus fontis Kam940	0.000357429	0.000875518	2.44949	0.0004 ¬± 0.0009
Fervidicoccus fontis	0.000357429	0.000875518	2.44949	0.0004 ¬± 0.0009
Natribaculum sp. CGA3	0.000350429	0.000573175	1.63564	0.0004 ¬± 0.0006
Thermococcus chitonophagus	0.000350429	0.000573175	1.63564	0.0004 ¬± 0.0006
Thermococcus onnurineus NA1	0.000349571	0.000722156	2.06583	0.0003 ¬± 0.0007
Thermococcus onnurineus	0.000349571	0.000722156	2.06583	0.0003 ¬± 0.0007
Salinirubellus sp. BND22	0.000346143	0.000498093	1.43898	0.0003 ¬± 0.0005
Halogeometricum borinquense DSM 11551	0.000342143	0.000838075	2.44949	0.0003 ¬± 0.0008
Halovivax limisalsi	0.000342143	0.000540975	1.58114	0.0003 ¬± 0.0005
Methanococcus maripaludis KA1	0.000342143	0.000838075	2.44949	0.0003 ¬± 0.0008
Salarchaeum sp. JOR-1	0.000340429	0.000597094	1.75395	0.0003 ¬± 0.0006
Thermococcus gammatolerans	0.000338857	0.000427634	1.26199	0.0003 ¬± 0.0004
Thermococcus gammatolerans EJ3	0.000338857	0.000427634	1.26199	0.0003 ¬± 0.0004
Methanocaldococcus bathoardescens	0.000335714	0.000400931	1.19426	0.0003 ¬± 0.0004
Methanothrix soehngenii GP6	0.000334429	0.000664051	1.98563	0.0003 ¬± 0.0007
Methanothrix soehngenii	0.000334429	0.000664051	1.98563	0.0003 ¬± 0.0007
Methanocaldococcus jannaschii DSM 2661	0.000330571	0.000407817	1.23367	0.0003 ¬± 0.0004
Methanocaldococcus jannaschii	0.000330571	0.000407817	1.23367	0.0003 ¬± 0.0004
Natrarchaeobaculum sulfurireducens	0.000318857	0.000437921	1.37341	0.0003 ¬± 0.0004
Halococcoides cellulosivorans	0.000314	0.000499233	1.58992	0.0003 ¬± 0.0005
Halobacterium salinarum	0.000313143	0.00037599	1.2007	0.0003 ¬± 0.0004
Halovivax sp. WLHSJ27	0.000313143	0.000428052	1.36695	0.0003 ¬± 0.0004
Halobellus ramosii	0.000307286	0.00058202	1.89407	0.0003 ¬± 0.0006
Pyrococcus sp. NA2	0.000307143	0.000423686	1.37944	0.0003 ¬± 0.0004
Thermoproteus uzoniensis 768-20	0.000306	0.000535648	1.75048	0.0003 ¬± 0.0005
Thermoproteus uzoniensis	0.000306	0.000535648	1.75048	0.0003 ¬± 0.0005
Methanofervidicoccus sp. A16	0.000305	0.000441605	1.44788	0.0003 ¬± 0.0004
Haloprofundus sp. MHR1	0.000305	0.000441605	1.44788	0.0003 ¬± 0.0004
Halosolutus gelatinilyticus	0.000292143	0.000349367	1.19588	0.0003 ¬± 0.0003
Salinarchaeum sp. Harcht-Bsk1	0.000282429	0.000523889	1.85494	0.0003 ¬± 0.0005
Methanoculleus bourgensis MS2	0.000281571	0.000410766	1.45884	0.0003 ¬± 0.0004
Halomicrobium sp. LC1Hm	0.000281429	0.000410448	1.45844	0.0003 ¬± 0.0004
Methanosarcina flavescens	0.000279714	0.00037501	1.34069	0.0003 ¬± 0.0004
Acidianus sulfidivorans JP7	0.000273857	0.000497552	1.81683	0.0003 ¬± 0.0005
Acidianus sulfidivorans	0.000273857	0.000497552	1.81683	0.0003 ¬± 0.0005
Archaeoglobus profundus DSM 5631	0.000268571	0.000462114	1.72064	0.0003 ¬± 0.0005
Archaeoglobus profundus	0.000268571	0.000462114	1.72064	0.0003 ¬± 0.0005
Thermococcus pacificus	0.000262714	0.000441257	1.67961	0.0003 ¬± 0.0004
Geoglobus ahangari	0.000255571	0.000405261	1.58571	0.0003 ¬± 0.0004
Methanohalophilus portucalensis	0.000252571	0.000302645	1.19826	0.0003 ¬± 0.0003
Conexivisphaera calida	0.000251	0.000451431	1.79853	0.0003 ¬± 0.0005
Natronomonas gomsonensis	0.000250857	0.000445137	1.77447	0.0003 ¬± 0.0004
Haloferax volcanii DS2	0.000248571	0.000289622	1.16515	0.0002 ¬± 0.0003
Haloferax volcanii	0.000248571	0.000289622	1.16515	0.0002 ¬± 0.0003
Thermococcus guaymasensis	0.000242429	0.00042618	1.75796	0.0002 ¬± 0.0004
Thermococcus guaymasensis DSM 11113	0.000242429	0.00042618	1.75796	0.0002 ¬± 0.0004
Haloterrigena sp. DT87	0.000237143	0.000380584	1.60487	0.0002 ¬± 0.0004
Methanococcus maripaludis S2	0.000237143	0.000380584	1.60487	0.0002 ¬± 0.0004
Halosolutus halophilus	0.000231	0.000270959	1.17298	0.0002 ¬± 0.0003
Ferroglobus placidus	0.00023	0.000436308	1.89699	0.0002 ¬± 0.0004
Ferroglobus placidus DSM 10642	0.00023	0.000436308	1.89699	0.0002 ¬± 0.0004
Halobaculum magnesiiphilum	0.00023	0.000436308	1.89699	0.0002 ¬± 0.0004
Methanosarcina barkeri 227	0.00023	0.000436308	1.89699	0.0002 ¬± 0.0004
Methanocaldococcus sp. FS406-22	0.000229	0.000276796	1.20872	0.0002 ¬± 0.0003
Thermococcus nautili	0.000222857	0.000264247	1.18572	0.0002 ¬± 0.0003
Halohasta litchfieldiae	0.000221571	0.000416528	1.87988	0.0002 ¬± 0.0004
Halostagnicola larsenii	0.000214429	0.000525241	2.44949	0.0002 ¬± 0.0005
Halostagnicola larsenii XH-48	0.000214429	0.000525241	2.44949	0.0002 ¬± 0.0005
Halobiforma lacisalsi	0.000213429	0.000251304	1.17746	0.0002 ¬± 0.0003
Halobacterium sp. DL1	0.000213429	0.000251304	1.17746	0.0002 ¬± 0.0003
Halobiforma lacisalsi AJ5	0.000213429	0.000251304	1.17746	0.0002 ¬± 0.0003
Staphylothermus hellenicus DSM 12710	0.000211	0.000361925	1.71529	0.0002 ¬± 0.0004
Sulfurisphaera tokodaii str. 7	0.000211	0.000361925	1.71529	0.0002 ¬± 0.0004
Staphylothermus hellenicus	0.000211	0.000361925	1.71529	0.0002 ¬± 0.0004
Sulfurisphaera tokodaii	0.000211	0.000361925	1.71529	0.0002 ¬± 0.0004
Acidilobus saccharovorans	0.000210143	0.000254573	1.21143	0.0002 ¬± 0.0003
Acidilobus saccharovorans 345-15	0.000210143	0.000254573	1.21143	0.0002 ¬± 0.0003
Haloterrigena sp. BND6	0.000207571	0.000248572	1.19752	0.0002 ¬± 0.0002
Nitrosarchaeum sp. AC2	0.00019	0.000223349	1.17552	0.0002 ¬± 0.0002
Halorientalis sp. IM1011	0.000187571	0.000311875	1.6627	0.0002 ¬± 0.0003
Thermococcus litoralis DSM 5473	0.000183	0.000448257	2.44949	0.0002 ¬± 0.0004
Halovivax sp. CGA30	0.000183	0.000448257	2.44949	0.0002 ¬± 0.0004
Natronomonas halophila	0.000183	0.000448257	2.44949	0.0002 ¬± 0.0004
Saccharolobus shibatae	0.000183	0.000448257	2.44949	0.0002 ¬± 0.0004
Halomarina sp. BCD28	0.000183	0.000448257	2.44949	0.0002 ¬± 0.0004
Thermococcus litoralis	0.000183	0.000448257	2.44949	0.0002 ¬± 0.0004
Thermococcus thioreducens	0.000183	0.000448257	2.44949	0.0002 ¬± 0.0004
Halovivax sp. KZCA124	0.000183	0.000448257	2.44949	0.0002 ¬± 0.0004
Thermococcus aggregans	0.000181857	0.000213599	1.17454	0.0002 ¬± 0.0002
Methanococcus aeolicus Nankai-3	0.000179429	0.000439508	2.44949	0.0002 ¬± 0.0004
Halovenus salina	0.000178429	0.000208599	1.16909	0.0002 ¬± 0.0002
Halovivax sp. AGai3-5	0.000178429	0.000208599	1.16909	0.0002 ¬± 0.0002
Thermococcus barophilus MP	0.000171143	0.000419213	2.44949	0.0002 ¬± 0.0004
Methanothermobacter marburgensis	0.000171143	0.000419213	2.44949	0.0002 ¬± 0.0004
Methanothrix sp.	0.000171	0.000418863	2.44949	0.0002 ¬± 0.0004
Nitrosopumilus adriaticus	0.000171	0.000418863	2.44949	0.0002 ¬± 0.0004
Picrophilus torridus	0.000171	0.000418863	2.44949	0.0002 ¬± 0.0004
Picrophilus torridus DSM 9790	0.000171	0.000418863	2.44949	0.0002 ¬± 0.0004
Thermococcus piezophilus	0.000170143	0.000298387	1.75375	0.0002 ¬± 0.0003
Haloarcula sinaiiensis	0.000170143	0.000298387	1.75375	0.0002 ¬± 0.0003
Haloarcula sinaiiensis ATCC 33800	0.000170143	0.000298387	1.75375	0.0002 ¬± 0.0003
Nitrosopumilus zosterae	0.000163	0.000260466	1.59795	0.0002 ¬± 0.0003
Archaeoglobus fulgidus	0.000161	0.000266023	1.65232	0.0002 ¬± 0.0003
Natrinema sp. SYSU A 869	0.000161	0.000266023	1.65232	0.0002 ¬± 0.0003
Metallosphaera hakonensis JCM 8857 = DSM 7519	0.000159571	0.000256129	1.60511	0.0002 ¬± 0.0003
Metallosphaera hakonensis	0.000159571	0.000256129	1.60511	0.0002 ¬± 0.0003
Sulfolobus acidocaldarius	0.000159571	0.000256129	1.60511	0.0002 ¬± 0.0003
Thermococcus camini	0.000151857	0.000371973	2.44949	0.0002 ¬± 0.0004
Acidianus manzaensis	0.000151857	0.000371973	2.44949	0.0002 ¬± 0.0004
Halovivax cerinus	0.000151857	0.000371973	2.44949	0.0002 ¬± 0.0004
Thermoplasma acidophilum	0.000151429	0.000246671	1.62896	0.0002 ¬± 0.0002
Thermoplasma acidophilum DSM 1728	0.000151429	0.000246671	1.62896	0.0002 ¬± 0.0002
Halovivax ruber XH-70	0.000151429	0.000246671	1.62896	0.0002 ¬± 0.0002
Haloprofundus salinisoli	0.000151429	0.000246671	1.62896	0.0002 ¬± 0.0002
Halovivax ruber	0.000151429	0.000246671	1.62896	0.0002 ¬± 0.0002
Natronorubrum bangense	0.000145429	0.000234921	1.61537	0.0001 ¬± 0.0002
Saccharolobus solfataricus	0.000143	0.000350277	2.44949	0.0001 ¬± 0.0004
Natribaculum luteum	0.000143	0.000350277	2.44949	0.0001 ¬± 0.0004
Halosimplex litoreum	0.000142143	0.000237476	1.67069	0.0001 ¬± 0.0002
Halorussus pelagicus	0.000142143	0.000237476	1.67069	0.0001 ¬± 0.0002
Halalkaliarchaeum desulfuricum	0.000142143	0.000237476	1.67069	0.0001 ¬± 0.0002
Halobaculum rubrum	0.000136143	0.000224999	1.65267	0.0001 ¬± 0.0002
Halorhabdus sp. CBA1104	0.000136	0.000333131	2.44949	0.0001 ¬± 0.0003
Methanothermobacter thermautotrophicus	0.000131286	0.000208707	1.58971	0.0001 ¬± 0.0002
Haloferax larsenii	0.000131286	0.000208707	1.58971	0.0001 ¬± 0.0002
Methanothermobacter sp. CaT2	0.000131286	0.000208707	1.58971	0.0001 ¬± 0.0002
Thermococcus gorgonarius	0.000127857	0.000202733	1.58562	0.0001 ¬± 0.0002
Halopiger xanaduensis SH-6	0.000122	0.000196806	1.61316	0.0001 ¬± 0.0002
Halopiger xanaduensis	0.000122	0.000196806	1.61316	0.0001 ¬± 0.0002
Pyrococcus yayanosii CH1	0.000119571	0.000292889	2.44949	0.0001 ¬± 0.0003
Pyrococcus yayanosii	0.000119571	0.000292889	2.44949	0.0001 ¬± 0.0003
Methanothermobacter sp. KEPCO-1	0.000119571	0.000292889	2.44949	0.0001 ¬± 0.0003
Halorubrum ruber	0.000119571	0.000292889	2.44949	0.0001 ¬± 0.0003
Halorussus sp. XZYJT49	0.000119571	0.000292889	2.44949	0.0001 ¬± 0.0003
Cuniculiplasma divulgatum	0.000118571	0.000190292	1.60487	0.0001 ¬± 0.0002
Thermococcus siculi	0.000101143	0.000247748	2.44949	0.0001 ¬± 0.0002
Thermococcus cleftensis	0.000101143	0.000247748	2.44949	0.0001 ¬± 0.0002
