# Supplementary material for: Metagenomic analysis of the camel rumen archaeome and its functional potential
Source: Front Vet Sci. 2026 Jan 23;12:1738018. doi: 10.3389/fvets.2025.1738018 (PMC12880117; doi:10.3389/fvets.2025.1738018)
Supplement: Supplementary Table S5 — Core archaeal functions identified in camel rumen samples. Core functions were defined as KEGG Orthologs (KOs) detected in 100% of samples. [file Table_5.xls]

## Sheet: Table S1
Taxon_Name	Sample_1	Sample_2	Sample_3	Sample_4	Sample_5	Sample_6	Sample_7
Methanobrevibacter millerae	0.170544	0.212926	0.20485	0.135453	0.140402	0.141882	0.120649
Methanobrevibacter sp. YE315	0.47154	0.342808	0.325425	0.331225	0.354938	0.330574	0.280444
Methanobrevibacter ruminantium	0.0771847	0.132109	0.145562	0.160611	0.152113	0.109816	0.128268
Methanosphaera sp. BMS	0.0802149	0.0435933	0.0413851	0.0305786	0.0278224	0.157377	0.183565
Methanobrevibacter olleyae	0.0260017	0.0617322	0.0659753	0.110646	0.0997086	0.0583513	0.0717775
Methanobrevibacter ruminantium M1	0.0771847	0.132109	0.145562	0.160611	0.152113	0.109816	0.128268
Methanobrevibacter smithii	0.0509195	0.0408755	0.0397581	0.0316064	0.0326333	0.0498531	0.0459815
